# Supplementary material for: Biofortification and fortification of wheat flour: Qualitative analysis for implementation and acceptance
Source: PLOS Glob Public Health. 2025 Feb 3;5(2):e0003619. doi: 10.1371/journal.pgph.0003619 (PMC11790159; doi:10.1371/journal.pgph.0003619)
Supplement: S1 File — (XLSX) [file pgph.0003619.s001.xlsx]

## Sheet: Test 3-0
Name	Description	Number of Coding References	Coded Text
advertissement or awareness	governmnet should run promotional and awareness cmapaign about fortified wheat to aware the people about its benefits so they would buy it from local sellers	18	first general public should be mobilized demand consume it.
advertissement or awareness	governmnet should run promotional and awareness cmapaign about fortified wheat to aware the people about its benefits so they would buy it from local sellers	18	people should be aware about fortified four and they should demand for it.
advertissement or awareness	governmnet should run promotional and awareness cmapaign about fortified wheat to aware the people about its benefits so they would buy it from local sellers	18	they should advertise it first,
advertissement or awareness	governmnet should run promotional and awareness cmapaign about fortified wheat to aware the people about its benefits so they would buy it from local sellers	18	advertising the flour
advertissement or awareness	governmnet should run promotional and awareness cmapaign about fortified wheat to aware the people about its benefits so they would buy it from local sellers	18	Awareness
advertissement or awareness	governmnet should run promotional and awareness cmapaign about fortified wheat to aware the people about its benefits so they would buy it from local sellers	18	better advertise the newly introduced wheat grain varieties.
advertissement or awareness	governmnet should run promotional and awareness cmapaign about fortified wheat to aware the people about its benefits so they would buy it from local sellers	18	If companies offer us awareness programs and training on how to utilise the latest agricultural trends, then we can educate others too in our area.
advertissement or awareness	governmnet should run promotional and awareness cmapaign about fortified wheat to aware the people about its benefits so they would buy it from local sellers	18	No they d Akbar variety is a high yield seed but no one told us about its nutritional value or how it is different from other common varieties
advertissement or awareness	governmnet should run promotional and awareness cmapaign about fortified wheat to aware the people about its benefits so they would buy it from local sellers	18	People are not aware of this and that’s why they don’t demand it
advertissement or awareness	governmnet should run promotional and awareness cmapaign about fortified wheat to aware the people about its benefits so they would buy it from local sellers	18	people are not well aware about it, so first, properly advertise it,
advertissement or awareness	governmnet should run promotional and awareness cmapaign about fortified wheat to aware the people about its benefits so they would buy it from local sellers	18	Producing and disseminating key messages on the yield, production, nutrition, and health benefits of biofortified crops, mass media campaigns are needed to disseminate this information to general public and all the stakeholders involved in the business of wheat from seed supplier to consumer. This will raise awareness and create demand for biofortified varieties of wheat.
advertissement or awareness	governmnet should run promotional and awareness cmapaign about fortified wheat to aware the people about its benefits so they would buy it from local sellers	18	so you mean to say that if we advertise it, and make it accessible to common people, it will be favourable for us. And it should be in demand in the markets, yes? INTERVIEWEE: yes sir.
advertissement or awareness	governmnet should run promotional and awareness cmapaign about fortified wheat to aware the people about its benefits so they would buy it from local sellers	18	Thcommunity-based awareness initiatives and awarenesshealth facilities
advertissement or awareness	governmnet should run promotional and awareness cmapaign about fortified wheat to aware the people about its benefits so they would buy it from local sellers	18	The awareness that comes in people is better.
advertissement or awareness	governmnet should run promotional and awareness cmapaign about fortified wheat to aware the people about its benefits so they would buy it from local sellers	18	Then we can advertise it on FM RADIO, because mostly people heard it FM all the time at their tractors, on their bikes they attach with FM all the day.
advertissement or awareness	governmnet should run promotional and awareness cmapaign about fortified wheat to aware the people about its benefits so they would buy it from local sellers	18	there must be a few awareness programs for people, to provide information and to encourage them. If people are well-aware, they will purchase it.
advertissement or awareness	governmnet should run promotional and awareness cmapaign about fortified wheat to aware the people about its benefits so they would buy it from local sellers	18	TV channels, FM Radios and social media channels.
advertissement or awareness	governmnet should run promotional and awareness cmapaign about fortified wheat to aware the people about its benefits so they would buy it from local sellers	18	Yes, as per my recommendations there should be more awareness programmes for people as they should get more information on it.
consumption of porridge by animals	the animals used to comsume porridge left after grinding flour. But the trend is declining because people have more cheap choices for their animals	3	but if it is not available or is expensive, then we also feed animals wheat in the form of bran or porridge.
consumption of porridge by animals	the animals used to comsume porridge left after grinding flour. But the trend is declining because people have more cheap choices for their animals	3	past people were regularly consuming porridge, but the trend decreasedeople use to feed their animals.
consumption of porridge by animals	the animals used to comsume porridge left after grinding flour. But the trend is declining because people have more cheap choices for their animals	3	When we sieve the impurities, the bran we get from it is given to our animals.
acceptable mode of payment	whether people accept both cash and credit or only cash	6	if someone get on credit from any shop or hakki upto Rs. 5 more per kg he will .
acceptable mode of payment	whether people accept both cash and credit or only cash	6	If they have cash, they will pay us, if they don’t then we sell on credit for a few months.
acceptable mode of payment	whether people accept both cash and credit or only cash	6	Bothome growers recover our amount with nominal profit.
acceptable mode of payment	whether people accept both cash and credit or only cash	6	Credit and Cash both types of financial transaction are acceptable in our business.
acceptable mode of payment	whether people accept both cash and credit or only cash	6	Some farmers make the transaction in cash and some make it by providing raw materials like wheat seeds, DAP, Fertilizer, and other pesticide items, upon credit for one-year.
acceptable mode of payment	whether people accept both cash and credit or only cash	6	We can divide the growers in two categories one who purchase agriculture inputs on cash and other who buy on credit.
affordibility	poor people can't affors fortified wheat as it is expensive they mostley waste their money on gutka, smoking and other malnutrition activities	6	People of our society are eating just for the sa of filling their stomach and only to reduce their hunger
affordibility	poor people can't affors fortified wheat as it is expensive they mostley waste their money on gutka, smoking and other malnutrition activities	6	but villagers can’t afford it so they don’t purchase it.
affordibility	poor people can't affors fortified wheat as it is expensive they mostley waste their money on gutka, smoking and other malnutrition activities	6	poor people can not afford it,
affordibility	poor people can't affors fortified wheat as it is expensive they mostley waste their money on gutka, smoking and other malnutrition activities	6	poor people cannot afford to buy branded wheat flour routinely.
affordibility	poor people can't affors fortified wheat as it is expensive they mostley waste their money on gutka, smoking and other malnutrition activities	6	villages poor people cannot purchase it. Only rich people in big cities can afford it.
affordibility	poor people can't affors fortified wheat as it is expensive they mostley waste their money on gutka, smoking and other malnutrition activities	6	We find wheat flour in the lowest prices, and routinely use those to save money.
awareness	people know about it	7	only two participants k about it only name.
awareness	people know about it	7	fortified varieties like ZINCOL and AKBAR, we just heard about them
awareness	people know about it	7	Yes sir, I have read somewhere about these varieties, but it’s not available here
awareness	people know about it	7	Yes sir, we cultivated only last year, and we cultivate
awareness	people know about it	7	Yes sir, we sell fortified flour.
awareness	people know about it	7	Yes, we are well aware about fortification of wheat flour.
awareness	people know about it	7	Yes, we seen advertisement of fortified wheat flour TV channels
awareness	people know about or familiar with the concept of fortified wheat/flour	3	Yes we use fortified flour.
awareness	people know about or familiar with the concept of fortified wheat/flour	3	yes, I have idea about it.
awareness	people know about or familiar with the concept of fortified wheat/flour	3	Yes, we will use it at our hotels
bakery owner	people who owns bakery and uses flour to make products	1	DAWNBREAD
buy branded flour	people prefer buying from registered chakkis and mills because unregistered chakkis used to contaminate flour	9	And we purchase it from companies.
buy branded flour	people prefer buying from registered chakkis and mills because unregistered chakkis used to contaminate flour	9	Branded wheat flour bags are preferred more in the market
buy branded flour	people prefer buying from registered chakkis and mills because unregistered chakkis used to contaminate flour	9	From Chakki
buy branded flour	people prefer buying from registered chakkis and mills because unregistered chakkis used to contaminate flour	9	If we need flour, then we prefer buying packaged flour,
buy branded flour	people prefer buying from registered chakkis and mills because unregistered chakkis used to contaminate flour	9	on-registered flour mill chakkimall chakkis mix sand and mud in wheat flour.
buy branded flour	people prefer buying from registered chakkis and mills because unregistered chakkis used to contaminate flour	9	people prefer branded flor
buy branded flour	people prefer buying from registered chakkis and mills because unregistered chakkis used to contaminate flour	9	We mostly branded flour
buy branded flour	people prefer buying from registered chakkis and mills because unregistered chakkis used to contaminate flour	9	we never use unbranded wheat flours in our hotels
buy branded flour	people prefer buying from registered chakkis and mills because unregistered chakkis used to contaminate flour	9	yes, it is a brand name
buy non branded flour	people who buy local flour and don't emphasize on branded flour	8	It’s unbranded and lacks packaging.
buy non branded flour	people who buy local flour and don't emphasize on branded flour	8	From Chakki
buy non branded flour	people who buy local flour and don't emphasize on branded flour	8	No, I do not look at brands, I just buy whole wheat flour
buy non branded flour	people who buy local flour and don't emphasize on branded flour	8	No, we bring wheat flour in our own empty fertiliser bags
buy non branded flour	people who buy local flour and don't emphasize on branded flour	8	We bring simple bran wheat flour from the Utility store
buy non branded flour	people who buy local flour and don't emphasize on branded flour	8	we buy wheat and have it grinded from Atta Chakki for our own whole-wheat flour consumption.
buy non branded flour	people who buy local flour and don't emphasize on branded flour	8	we prefer unbranded Chakki flour from flour mills
buy non branded flour	people who buy local flour and don't emphasize on branded flour	8	Yes, and grind it from Chakki, then I take it home use it.
buying preference	whether people buy branded or unbranded flour from local chakki	17	And we purchase it from companies.
buying preference	whether people buy branded or unbranded flour from local chakki	17	It’s unbranded and lacks packaging.
buying preference	whether people buy branded or unbranded flour from local chakki	17	Branded wheat flour bags are preferred more in the market
buying preference	whether people buy branded or unbranded flour from local chakki	17	From Chakki
buying preference	whether people buy branded or unbranded flour from local chakki	17	From Chakki
buying preference	whether people buy branded or unbranded flour from local chakki	17	If we need flour, then we prefer buying packaged flour,
buying preference	whether people buy branded or unbranded flour from local chakki	17	No, I do not look at brands, I just buy whole wheat flour
buying preference	whether people buy branded or unbranded flour from local chakki	17	No, we bring wheat flour in our own empty fertiliser bags
buying preference	whether people buy branded or unbranded flour from local chakki	17	on-registered flour mill chakkimall chakkis mix sand and mud in wheat flour.
buying preference	whether people buy branded or unbranded flour from local chakki	17	people prefer branded flor
buying preference	whether people buy branded or unbranded flour from local chakki	17	We mostly branded flour
buying preference	whether people buy branded or unbranded flour from local chakki	17	We bring simple bran wheat flour from the Utility store
buying preference	whether people buy branded or unbranded flour from local chakki	17	we buy wheat and have it grinded from Atta Chakki for our own whole-wheat flour consumption.
buying preference	whether people buy branded or unbranded flour from local chakki	17	we never use unbranded wheat flours in our hotels
buying preference	whether people buy branded or unbranded flour from local chakki	17	we prefer unbranded Chakki flour from flour mills
buying preference	whether people buy branded or unbranded flour from local chakki	17	Yes, and grind it from Chakki, then I take it home use it.
buying preference	whether people buy branded or unbranded flour from local chakki	17	yes, it is a brand name
chakki owner	people who own a small chakki in village and pre urban areas	2	our hakkis do have such capacity
chakki owner	people who own a small chakki in village and pre urban areas	2	my Atta Chakki is based in Saleh Pat.
conception or misconception	people who are aware or unaware about fortification	18	No, sir we don’t have much information on it.
conception or misconception	people who are aware or unaware about fortification	18	not about fortified flour.
conception or misconception	people who are aware or unaware about fortification	18	No sir, we don’t know.
conception or misconception	people who are aware or unaware about fortification	18	No sir.
conception or misconception	people who are aware or unaware about fortification	18	No, I don’t know about it.
conception or misconception	people who are aware or unaware about fortification	18	No
conception or misconception	people who are aware or unaware about fortification	18	No I don’t have such information.
conception or misconception	people who are aware or unaware about fortification	18	No sir, I do not know.
conception or misconception	people who are aware or unaware about fortification	18	No sir. We have neither heard about it nor have we used it.
conception or misconception	people who are aware or unaware about fortification	18	No we’ve never used nor have we heard about fortified wheat flour.
conception or misconception	people who are aware or unaware about fortification	18	No, it is not yet in our knowledge.
conception or misconception	people who are aware or unaware about fortification	18	No, never.
conception or misconception	people who are aware or unaware about fortification	18	No, we don’t know about the biofortified varieties of wheat
conception or misconception	people who are aware or unaware about fortification	18	No, we haven’t heard about these types of wheat grains/seeds in our life.
conception or misconception	people who are aware or unaware about fortification	18	No, we never fortified wheat flour in our life
conception or misconception	people who are aware or unaware about fortification	18	Yes we use fortified flour.
conception or misconception	people who are aware or unaware about fortification	18	yes, I have idea about it.
conception or misconception	people who are aware or unaware about fortification	18	Yes, we will use it at our hotels
conception or misconception	whether people know/ not know about fortification and biofortication of wheat	33	I fortification eople are not aware about it
conception or misconception	whether people know/ not know about fortification and biofortication of wheat	33	No ir, people here are not so aware agree.
conception or misconception	whether people know/ not know about fortification and biofortication of wheat	33	No sir, not yet.
conception or misconception	whether people know/ not know about fortification and biofortication of wheat	33	No sir.
conception or misconception	whether people know/ not know about fortification and biofortication of wheat	33	No, I don’t know about it.
conception or misconception	whether people know/ not know about fortification and biofortication of wheat	33	only two participants k about it only name.
conception or misconception	whether people know/ not know about fortification and biofortication of wheat	33	No, I don’t know about it also.
conception or misconception	whether people know/ not know about fortification and biofortication of wheat	33	fortified varieties like ZINCOL and AKBAR, we just heard about them
conception or misconception	whether people know/ not know about fortification and biofortication of wheat	33	No ir, we yet I believe
conception or misconception	whether people know/ not know about fortification and biofortication of wheat	33	No sir I hear about it.
conception or misconception	whether people know/ not know about fortification and biofortication of wheat	33	No Sir I never heared
conception or misconception	whether people know/ not know about fortification and biofortication of wheat	33	No sir, I don’t know.
conception or misconception	whether people know/ not know about fortification and biofortication of wheat	33	No sir, I have no information on it.
conception or misconception	whether people know/ not know about fortification and biofortication of wheat	33	No Sir, we have no information about it.
conception or misconception	whether people know/ not know about fortification and biofortication of wheat	33	No, sir we have no information regarding it. I’m hearing it from you.
conception or misconception	whether people know/ not know about fortification and biofortication of wheat	33	No, we don’t have any knowledge about these types of seeds
conception or misconception	whether people know/ not know about fortification and biofortication of wheat	33	No, we don’t know about heard n we used
conception or misconception	whether people know/ not know about fortification and biofortication of wheat	33	No, we have n fortified
conception or misconception	whether people know/ not know about fortification and biofortication of wheat	33	No, we have never heard about the Biofortified wheat grain varieties, and thus have no knowledge of it
conception or misconception	whether people know/ not know about fortification and biofortication of wheat	33	No, we have no knowledge of these types of seeds.
conception or misconception	whether people know/ not know about fortification and biofortication of wheat	33	No, we never heard ost of
conception or misconception	whether people know/ not know about fortification and biofortication of wheat	33	No, we never use or listened this type of fortified wheat flour but now we will listen from you
conception or misconception	whether people know/ not know about fortification and biofortication of wheat	33	No, we never use this type of fortified wheat flour
conception or misconception	whether people know/ not know about fortification and biofortication of wheat	33	No, we’ve never heard about such varieties
conception or misconception	whether people know/ not know about fortification and biofortication of wheat	33	No, we’ve never seen nor have we sold fortified wheat flour at our shops.
conception or misconception	whether people know/ not know about fortification and biofortication of wheat	33	Noo.
conception or misconception	whether people know/ not know about fortification and biofortication of wheat	33	we don’t know about it
conception or misconception	whether people know/ not know about fortification and biofortication of wheat	33	We have never heard of bio fortified seeds in any private or government sectors or organizational meetings.
conception or misconception	whether people know/ not know about fortification and biofortication of wheat	33	Yes sir, I have read somewhere about these varieties, but it’s not available here
conception or misconception	whether people know/ not know about fortification and biofortication of wheat	33	Yes sir, we cultivated only last year, and we cultivate
conception or misconception	whether people know/ not know about fortification and biofortication of wheat	33	Yes sir, we sell fortified flour.
conception or misconception	whether people know/ not know about fortification and biofortication of wheat	33	Yes, we are well aware about fortification of wheat flour.
conception or misconception	whether people know/ not know about fortification and biofortication of wheat	33	Yes, we seen advertisement of fortified wheat flour TV channels
consumer survey	To describe the dietary behaviors of households in peri-urban and rural communities in Sindh, Pakistan regarding wheat consumption, focusing on the predominant processing and cooking methods of wheat-based foods, and exploring the acceptability and prevalence of fermenting flour prior to bread making	62	And we purchase it from companies.
consumer survey	To describe the dietary behaviors of households in peri-urban and rural communities in Sindh, Pakistan regarding wheat consumption, focusing on the predominant processing and cooking methods of wheat-based foods, and exploring the acceptability and prevalence of fermenting flour prior to bread making	62	It’s unbranded and lacks packaging.
consumer survey	To describe the dietary behaviors of households in peri-urban and rural communities in Sindh, Pakistan regarding wheat consumption, focusing on the predominant processing and cooking methods of wheat-based foods, and exploring the acceptability and prevalence of fermenting flour prior to bread making	62	No, sir we don’t have much information on it.
consumer survey	To describe the dietary behaviors of households in peri-urban and rural communities in Sindh, Pakistan regarding wheat consumption, focusing on the predominant processing and cooking methods of wheat-based foods, and exploring the acceptability and prevalence of fermenting flour prior to bread making	62	not about fortified flour.
consumer survey	To describe the dietary behaviors of households in peri-urban and rural communities in Sindh, Pakistan regarding wheat consumption, focusing on the predominant processing and cooking methods of wheat-based foods, and exploring the acceptability and prevalence of fermenting flour prior to bread making	62	Yes sir, we use fermented flour for making our products
consumer survey	To describe the dietary behaviors of households in peri-urban and rural communities in Sindh, Pakistan regarding wheat consumption, focusing on the predominant processing and cooking methods of wheat-based foods, and exploring the acceptability and prevalence of fermenting flour prior to bread making	62	No, Sir, fermented flour is not good in quality, it makes chapati soft and less tasty after some time, only simple flour is good for health.
consumer survey	To describe the dietary behaviors of households in peri-urban and rural communities in Sindh, Pakistan regarding wheat consumption, focusing on the predominant processing and cooking methods of wheat-based foods, and exploring the acceptability and prevalence of fermenting flour prior to bread making	62	yes sir, we add yeast powder
consumer survey	To describe the dietary behaviors of households in peri-urban and rural communities in Sindh, Pakistan regarding wheat consumption, focusing on the predominant processing and cooking methods of wheat-based foods, and exploring the acceptability and prevalence of fermenting flour prior to bread making	62	No sir, we don’t know.
consumer survey	To describe the dietary behaviors of households in peri-urban and rural communities in Sindh, Pakistan regarding wheat consumption, focusing on the predominant processing and cooking methods of wheat-based foods, and exploring the acceptability and prevalence of fermenting flour prior to bread making	62	No sir.
consumer survey	To describe the dietary behaviors of households in peri-urban and rural communities in Sindh, Pakistan regarding wheat consumption, focusing on the predominant processing and cooking methods of wheat-based foods, and exploring the acceptability and prevalence of fermenting flour prior to bread making	62	No, I don’t know about it.
consumer survey	To describe the dietary behaviors of households in peri-urban and rural communities in Sindh, Pakistan regarding wheat consumption, focusing on the predominant processing and cooking methods of wheat-based foods, and exploring the acceptability and prevalence of fermenting flour prior to bread making	62	Branded wheat flour bags are preferred more in the market
consumer survey	To describe the dietary behaviors of households in peri-urban and rural communities in Sindh, Pakistan regarding wheat consumption, focusing on the predominant processing and cooking methods of wheat-based foods, and exploring the acceptability and prevalence of fermenting flour prior to bread making	62	From Chakki
consumer survey	To describe the dietary behaviors of households in peri-urban and rural communities in Sindh, Pakistan regarding wheat consumption, focusing on the predominant processing and cooking methods of wheat-based foods, and exploring the acceptability and prevalence of fermenting flour prior to bread making	62	From Chakki
consumer survey	To describe the dietary behaviors of households in peri-urban and rural communities in Sindh, Pakistan regarding wheat consumption, focusing on the predominant processing and cooking methods of wheat-based foods, and exploring the acceptability and prevalence of fermenting flour prior to bread making	62	If we need flour, then we prefer buying packaged flour,
consumer survey	To describe the dietary behaviors of households in peri-urban and rural communities in Sindh, Pakistan regarding wheat consumption, focusing on the predominant processing and cooking methods of wheat-based foods, and exploring the acceptability and prevalence of fermenting flour prior to bread making	62	it caused constipation
consumer survey	To describe the dietary behaviors of households in peri-urban and rural communities in Sindh, Pakistan regarding wheat consumption, focusing on the predominant processing and cooking methods of wheat-based foods, and exploring the acceptability and prevalence of fermenting flour prior to bread making	62	No
consumer survey	To describe the dietary behaviors of households in peri-urban and rural communities in Sindh, Pakistan regarding wheat consumption, focusing on the predominant processing and cooking methods of wheat-based foods, and exploring the acceptability and prevalence of fermenting flour prior to bread making	62	No I don’t have such information.
consumer survey	To describe the dietary behaviors of households in peri-urban and rural communities in Sindh, Pakistan regarding wheat consumption, focusing on the predominant processing and cooking methods of wheat-based foods, and exploring the acceptability and prevalence of fermenting flour prior to bread making	62	No sir, I do not know.
consumer survey	To describe the dietary behaviors of households in peri-urban and rural communities in Sindh, Pakistan regarding wheat consumption, focusing on the predominant processing and cooking methods of wheat-based foods, and exploring the acceptability and prevalence of fermenting flour prior to bread making	62	No sir. We have neither heard about it nor have we used it.
consumer survey	To describe the dietary behaviors of households in peri-urban and rural communities in Sindh, Pakistan regarding wheat consumption, focusing on the predominant processing and cooking methods of wheat-based foods, and exploring the acceptability and prevalence of fermenting flour prior to bread making	62	No we’ve never used nor have we heard about fortified wheat flour.
consumer survey	To describe the dietary behaviors of households in peri-urban and rural communities in Sindh, Pakistan regarding wheat consumption, focusing on the predominant processing and cooking methods of wheat-based foods, and exploring the acceptability and prevalence of fermenting flour prior to bread making	62	No, I do not look at brands, I just buy whole wheat flour
consumer survey	To describe the dietary behaviors of households in peri-urban and rural communities in Sindh, Pakistan regarding wheat consumption, focusing on the predominant processing and cooking methods of wheat-based foods, and exploring the acceptability and prevalence of fermenting flour prior to bread making	62	No, it is not yet in our knowledge.
consumer survey	To describe the dietary behaviors of households in peri-urban and rural communities in Sindh, Pakistan regarding wheat consumption, focusing on the predominant processing and cooking methods of wheat-based foods, and exploring the acceptability and prevalence of fermenting flour prior to bread making	62	No, never.
consumer survey	To describe the dietary behaviors of households in peri-urban and rural communities in Sindh, Pakistan regarding wheat consumption, focusing on the predominant processing and cooking methods of wheat-based foods, and exploring the acceptability and prevalence of fermenting flour prior to bread making	62	No, we bring wheat flour in our own empty fertiliser bags
consumer survey	To describe the dietary behaviors of households in peri-urban and rural communities in Sindh, Pakistan regarding wheat consumption, focusing on the predominant processing and cooking methods of wheat-based foods, and exploring the acceptability and prevalence of fermenting flour prior to bread making	62	No, we don’t know about the biofortified varieties of wheat
consumer survey	To describe the dietary behaviors of households in peri-urban and rural communities in Sindh, Pakistan regarding wheat consumption, focusing on the predominant processing and cooking methods of wheat-based foods, and exploring the acceptability and prevalence of fermenting flour prior to bread making	62	No, we haven’t heard about these types of wheat grains/seeds in our life.
consumer survey	To describe the dietary behaviors of households in peri-urban and rural communities in Sindh, Pakistan regarding wheat consumption, focusing on the predominant processing and cooking methods of wheat-based foods, and exploring the acceptability and prevalence of fermenting flour prior to bread making	62	No, we never fortified wheat flour in our life
consumer survey	To describe the dietary behaviors of households in peri-urban and rural communities in Sindh, Pakistan regarding wheat consumption, focusing on the predominant processing and cooking methods of wheat-based foods, and exploring the acceptability and prevalence of fermenting flour prior to bread making	62	on-registered flour mill chakkimall chakkis mix sand and mud in wheat flour.
consumer survey	To describe the dietary behaviors of households in peri-urban and rural communities in Sindh, Pakistan regarding wheat consumption, focusing on the predominant processing and cooking methods of wheat-based foods, and exploring the acceptability and prevalence of fermenting flour prior to bread making	62	people prefer branded flor
consumer survey	To describe the dietary behaviors of households in peri-urban and rural communities in Sindh, Pakistan regarding wheat consumption, focusing on the predominant processing and cooking methods of wheat-based foods, and exploring the acceptability and prevalence of fermenting flour prior to bread making	62	Special
consumer survey	To describe the dietary behaviors of households in peri-urban and rural communities in Sindh, Pakistan regarding wheat consumption, focusing on the predominant processing and cooking methods of wheat-based foods, and exploring the acceptability and prevalence of fermenting flour prior to bread making	62	suji
consumer survey	To describe the dietary behaviors of households in peri-urban and rural communities in Sindh, Pakistan regarding wheat consumption, focusing on the predominant processing and cooking methods of wheat-based foods, and exploring the acceptability and prevalence of fermenting flour prior to bread making	62	The fine variety does not have any taste and its dough/bread quickly turns dry and takes time to digest, leading to constipation.
consumer survey	To describe the dietary behaviors of households in peri-urban and rural communities in Sindh, Pakistan regarding wheat consumption, focusing on the predominant processing and cooking methods of wheat-based foods, and exploring the acceptability and prevalence of fermenting flour prior to bread making	62	This is done by my wife, if you I connect you with her.
consumer survey	To describe the dietary behaviors of households in peri-urban and rural communities in Sindh, Pakistan regarding wheat consumption, focusing on the predominant processing and cooking methods of wheat-based foods, and exploring the acceptability and prevalence of fermenting flour prior to bread making	62	We mostly branded flour
consumer survey	To describe the dietary behaviors of households in peri-urban and rural communities in Sindh, Pakistan regarding wheat consumption, focusing on the predominant processing and cooking methods of wheat-based foods, and exploring the acceptability and prevalence of fermenting flour prior to bread making	62	We add dry yeast powder to the flour for fermentation and make all products from it.
consumer survey	To describe the dietary behaviors of households in peri-urban and rural communities in Sindh, Pakistan regarding wheat consumption, focusing on the predominant processing and cooking methods of wheat-based foods, and exploring the acceptability and prevalence of fermenting flour prior to bread making	62	we add instant dry yeast powder in flour during kneading and
consumer survey	To describe the dietary behaviors of households in peri-urban and rural communities in Sindh, Pakistan regarding wheat consumption, focusing on the predominant processing and cooking methods of wheat-based foods, and exploring the acceptability and prevalence of fermenting flour prior to bread making	62	We add yeast powder,
consumer survey	To describe the dietary behaviors of households in peri-urban and rural communities in Sindh, Pakistan regarding wheat consumption, focusing on the predominant processing and cooking methods of wheat-based foods, and exploring the acceptability and prevalence of fermenting flour prior to bread making	62	We bring simple bran wheat flour from the Utility store
consumer survey	To describe the dietary behaviors of households in peri-urban and rural communities in Sindh, Pakistan regarding wheat consumption, focusing on the predominant processing and cooking methods of wheat-based foods, and exploring the acceptability and prevalence of fermenting flour prior to bread making	62	we buy wheat and have it grinded from Atta Chakki for our own whole-wheat flour consumption.
consumer survey	To describe the dietary behaviors of households in peri-urban and rural communities in Sindh, Pakistan regarding wheat consumption, focusing on the predominant processing and cooking methods of wheat-based foods, and exploring the acceptability and prevalence of fermenting flour prior to bread making	62	we consume food items made of wheat flour, especially sawaiyaan (vermicelli) and suji ka halwa (semolina).
consumer survey	To describe the dietary behaviors of households in peri-urban and rural communities in Sindh, Pakistan regarding wheat consumption, focusing on the predominant processing and cooking methods of wheat-based foods, and exploring the acceptability and prevalence of fermenting flour prior to bread making	62	we never use unbranded wheat flours in our hotels
consumer survey	To describe the dietary behaviors of households in peri-urban and rural communities in Sindh, Pakistan regarding wheat consumption, focusing on the predominant processing and cooking methods of wheat-based foods, and exploring the acceptability and prevalence of fermenting flour prior to bread making	62	we prefer unbranded Chakki flour from flour mills
consumer survey	To describe the dietary behaviors of households in peri-urban and rural communities in Sindh, Pakistan regarding wheat consumption, focusing on the predominant processing and cooking methods of wheat-based foods, and exploring the acceptability and prevalence of fermenting flour prior to bread making	62	We use almost all types of wheat flour for different dishes, we use fine atta, white flour, whole wheat flour, semolina and refined flour (Maida) for cooking and baking various dishes.
consumer survey	To describe the dietary behaviors of households in peri-urban and rural communities in Sindh, Pakistan regarding wheat consumption, focusing on the predominant processing and cooking methods of wheat-based foods, and exploring the acceptability and prevalence of fermenting flour prior to bread making	62	We use yeast to make some food products
consumer survey	To describe the dietary behaviors of households in peri-urban and rural communities in Sindh, Pakistan regarding wheat consumption, focusing on the predominant processing and cooking methods of wheat-based foods, and exploring the acceptability and prevalence of fermenting flour prior to bread making	62	Yes my elders use biscuits as an evening snack, nothing else
consumer survey	To describe the dietary behaviors of households in peri-urban and rural communities in Sindh, Pakistan regarding wheat consumption, focusing on the predominant processing and cooking methods of wheat-based foods, and exploring the acceptability and prevalence of fermenting flour prior to bread making	62	Yes sir, the main reason is that the flour obtained from chakkies etc. is substandard. The bread does not cook properly. occasional stomachache constipation.
consumer survey	To describe the dietary behaviors of households in peri-urban and rural communities in Sindh, Pakistan regarding wheat consumption, focusing on the predominant processing and cooking methods of wheat-based foods, and exploring the acceptability and prevalence of fermenting flour prior to bread making	62	yes sir, there is no harm in but should know about proper use. The mealsoft less moisturize. akery
consumer survey	To describe the dietary behaviors of households in peri-urban and rural communities in Sindh, Pakistan regarding wheat consumption, focusing on the predominant processing and cooking methods of wheat-based foods, and exploring the acceptability and prevalence of fermenting flour prior to bread making	62	Yes sir, we prepare wheat-flour dough, suji (semolina) from wheat flour and in winters, we make Ulsi Ka Laddu from desi ghee. We also prepare sawaiyaan (vermicelli) from wheat flour on Eid and other celebratory occasions.
consumer survey	To describe the dietary behaviors of households in peri-urban and rural communities in Sindh, Pakistan regarding wheat consumption, focusing on the predominant processing and cooking methods of wheat-based foods, and exploring the acceptability and prevalence of fermenting flour prior to bread making	62	Yes we m it.
consumer survey	To describe the dietary behaviors of households in peri-urban and rural communities in Sindh, Pakistan regarding wheat consumption, focusing on the predominant processing and cooking methods of wheat-based foods, and exploring the acceptability and prevalence of fermenting flour prior to bread making	62	Yes we use fortified flour.
consumer survey	To describe the dietary behaviors of households in peri-urban and rural communities in Sindh, Pakistan regarding wheat consumption, focusing on the predominant processing and cooking methods of wheat-based foods, and exploring the acceptability and prevalence of fermenting flour prior to bread making	62	Yes, and grind it from Chakki, then I take it home use it.
consumer survey	To describe the dietary behaviors of households in peri-urban and rural communities in Sindh, Pakistan regarding wheat consumption, focusing on the predominant processing and cooking methods of wheat-based foods, and exploring the acceptability and prevalence of fermenting flour prior to bread making	62	Yes, fermented flour is not good for health and if we use it frequently, we get digestive issues.
consumer survey	To describe the dietary behaviors of households in peri-urban and rural communities in Sindh, Pakistan regarding wheat consumption, focusing on the predominant processing and cooking methods of wheat-based foods, and exploring the acceptability and prevalence of fermenting flour prior to bread making	62	Yes, first we clean it, make it pure and then add yeast to it and then bake it.
consumer survey	To describe the dietary behaviors of households in peri-urban and rural communities in Sindh, Pakistan regarding wheat consumption, focusing on the predominant processing and cooking methods of wheat-based foods, and exploring the acceptability and prevalence of fermenting flour prior to bread making	62	yes, I have idea about it.
consumer survey	To describe the dietary behaviors of households in peri-urban and rural communities in Sindh, Pakistan regarding wheat consumption, focusing on the predominant processing and cooking methods of wheat-based foods, and exploring the acceptability and prevalence of fermenting flour prior to bread making	62	yes, it is a brand name
consumer survey	To describe the dietary behaviors of households in peri-urban and rural communities in Sindh, Pakistan regarding wheat consumption, focusing on the predominant processing and cooking methods of wheat-based foods, and exploring the acceptability and prevalence of fermenting flour prior to bread making	62	yes, mostly effects digestive system.
consumer survey	To describe the dietary behaviors of households in peri-urban and rural communities in Sindh, Pakistan regarding wheat consumption, focusing on the predominant processing and cooking methods of wheat-based foods, and exploring the acceptability and prevalence of fermenting flour prior to bread making	62	Yes, sure we use these all at our home like we use Semolina (suji), refined floor (Maida) and wheat alya (porridge) too.
consumer survey	To describe the dietary behaviors of households in peri-urban and rural communities in Sindh, Pakistan regarding wheat consumption, focusing on the predominant processing and cooking methods of wheat-based foods, and exploring the acceptability and prevalence of fermenting flour prior to bread making	62	Yes, that's how I make pizza. I put yeast in it
consumer survey	To describe the dietary behaviors of households in peri-urban and rural communities in Sindh, Pakistan regarding wheat consumption, focusing on the predominant processing and cooking methods of wheat-based foods, and exploring the acceptability and prevalence of fermenting flour prior to bread making	62	Yes, there are different artificial powders available in market, we use them to make pizza at home here is a yeast powder in market, we mix it in the flor, it
consumer survey	To describe the dietary behaviors of households in peri-urban and rural communities in Sindh, Pakistan regarding wheat consumption, focusing on the predominant processing and cooking methods of wheat-based foods, and exploring the acceptability and prevalence of fermenting flour prior to bread making	62	Yes, we ferment wheat flour for making aan and other food items
consumer survey	To describe the dietary behaviors of households in peri-urban and rural communities in Sindh, Pakistan regarding wheat consumption, focusing on the predominant processing and cooking methods of wheat-based foods, and exploring the acceptability and prevalence of fermenting flour prior to bread making	62	Yes, we will use it at our hotels
consumer survey	To describe the dietary behaviors of households in peri-urban and rural communities in Sindh, Pakistan regarding wheat consumption, focusing on the predominant processing and cooking methods of wheat-based foods, and exploring the acceptability and prevalence of fermenting flour prior to bread making	62	Yes. But these are different from wheat flour. But we use it.
credit and cash	chakki/ mill owners accept both cash and credit	6	if someone get on credit from any shop or hakki upto Rs. 5 more per kg he will .
credit and cash	chakki/ mill owners accept both cash and credit	6	If they have cash, they will pay us, if they don’t then we sell on credit for a few months.
credit and cash	chakki/ mill owners accept both cash and credit	6	Bothome growers recover our amount with nominal profit.
credit and cash	chakki/ mill owners accept both cash and credit	6	Credit and Cash both types of financial transaction are acceptable in our business.
credit and cash	chakki/ mill owners accept both cash and credit	6	Some farmers make the transaction in cash and some make it by providing raw materials like wheat seeds, DAP, Fertilizer, and other pesticide items, upon credit for one-year.
credit and cash	chakki/ mill owners accept both cash and credit	6	We can divide the growers in two categories one who purchase agriculture inputs on cash and other who buy on credit.
digestive problems	whether people faced any digestive problems while using fine flour or maida	6	No, Sir, fermented flour is not good in quality, it makes chapati soft and less tasty after some time, only simple flour is good for health.
digestive problems	whether people faced any digestive problems while using fine flour or maida	6	it caused constipation
digestive problems	whether people faced any digestive problems while using fine flour or maida	6	The fine variety does not have any taste and its dough/bread quickly turns dry and takes time to digest, leading to constipation.
digestive problems	whether people faced any digestive problems while using fine flour or maida	6	Yes sir, the main reason is that the flour obtained from chakkies etc. is substandard. The bread does not cook properly. occasional stomachache constipation.
digestive problems	whether people faced any digestive problems while using fine flour or maida	6	Yes, fermented flour is not good for health and if we use it frequently, we get digestive issues.
digestive problems	whether people faced any digestive problems while using fine flour or maida	6	yes, mostly effects digestive system.
district level mills or chakki	people owns registered and non regietered chakki/ mills on district level	5	I have grinding mill
district level mills or chakki	people owns registered and non regietered chakki/ mills on district level	5	manager of SSD Flour mills
district level mills or chakki	people owns registered and non regietered chakki/ mills on district level	5	My business is of Meduim scale
district level mills or chakki	people owns registered and non regietered chakki/ mills on district level	5	our own association at istrict evel and we have registered and non-registered wheat flour hakkis in rban and ural rea district jurisdiction. . the owner of both registered and non-registered flour mill hakkis
district level mills or chakki	people owns registered and non regietered chakki/ mills on district level	5	we are running high-level flour mills.
government buy wheat from big suppliers	government announces their prices late so small providers are bound to sell their grain/wheat in an open market	9	because the medium and small farmers don’t have any access to s their produce directly to government. They sell it to local private dealers and lenders who give them agri-inputs on credit.
government buy wheat from big suppliers	government announces their prices late so small providers are bound to sell their grain/wheat in an open market	9	The officials only purchase from influential people, large-scale farmers, grain dealers and middlemen, not from common farmers.
government buy wheat from big suppliers	government announces their prices late so small providers are bound to sell their grain/wheat in an open market	9	Food department does not pay any attention to poor farmers. They only facilitate well-established farmers or commission agents as they get commissions then.
government buy wheat from big suppliers	government announces their prices late so small providers are bound to sell their grain/wheat in an open market	9	Government usually announces the support price of wheat late, they also start purchase late, the growers don’t have enough space to keep grain and wait for government price and purchase, so they sell to open grain market the dealers ajority of medium and small-scale growers’ sellout their grain to dealers. The dealers then s to government.
government buy wheat from big suppliers	government announces their prices late so small providers are bound to sell their grain/wheat in an open market	9	Sir, they sell it in shops, then dealers in the villages, because they have contacts and sources, they easily get the GOVT to approve the grains.
government buy wheat from big suppliers	government announces their prices late so small providers are bound to sell their grain/wheat in an open market	9	small landlords and farmer sell their wheat in local markets, after this the traders store it and sell out in double prizes in big cities.
government buy wheat from big suppliers	government announces their prices late so small providers are bound to sell their grain/wheat in an open market	9	they have no direct dealing
government buy wheat from big suppliers	government announces their prices late so small providers are bound to sell their grain/wheat in an open market	9	We are not even aware of rates for wheat. We sell wheat to the merchants from whom we borrow inputs for our crop. ur debt and we can
government buy wheat from big suppliers	government announces their prices late so small providers are bound to sell their grain/wheat in an open market	9	We don’t sell to the Government food department as they do not provide us with the stamped government bags in time. Traders associated with the government also blackmail us in the wheat-selling season.
irrigation problems in sindh	sindh agriculture land has no proper irrigation system as comapred to punjab	4	we mostly face water shortage,
irrigation problems in sindh	sindh agriculture land has no proper irrigation system as comapred to punjab	4	There is shortage of water.
irrigation problems in sindh	sindh agriculture land has no proper irrigation system as comapred to punjab	4	There is very much difference in grower of Sindh and Punjab, they have more fertile lands more irrigation water for cultivation, they are receiving the irrigation water in time,
irrigation problems in sindh	sindh agriculture land has no proper irrigation system as comapred to punjab	4	We have a shortage of irrigation water in our area
lack of electricity	government cut off the electricity and chakki/miss owner has to run generator on diesel which is more costly than electricity supply	2	only two us have both sources electricity, and diesel, while all remaining dieselometimes the HESCO authorities cut off whole line of many villages for non-payment We know that using electricity is more cost-effective, butdo have any other option. In some areas people afford it.
lack of electricity	government cut off the electricity and chakki/miss owner has to run generator on diesel which is more costly than electricity supply	2	This is due to the lack of electricity in our village.
lack of machinery	government is not providing proper machinery to small scale chakki/ mills owners	6	for grinding ricebut for winnowing and separatthe chaff from grain we need another machine which is not available to all of us
lack of machinery	government is not providing proper machinery to small scale chakki/ mills owners	6	the government should provide us with modern agricultural technologies.
lack of machinery	government is not providing proper machinery to small scale chakki/ mills owners	6	At the time of harvesting there are cutting, cleaning machines for wheat crops, but we have only tractors. We are cutting by hand and thresher there are no combine harvester here yet
lack of machinery	government is not providing proper machinery to small scale chakki/ mills owners	6	no proper equipment and staff,
lack of machinery	government is not providing proper machinery to small scale chakki/ mills owners	6	Sindh province a lack of all facilities and technology,
lack of machinery	government is not providing proper machinery to small scale chakki/ mills owners	6	The grower Sindh liv hand to mouthdoesn’t have enough resources to get new machines
lack of training	Government is not providing proper technical training to wrokers working in chakkis and mills	8	here no one is even asking from anyone that what are you doing and why are you doing. We are still not ready to leave the old methods and thoughts of our forefathers.
lack of training	Government is not providing proper technical training to wrokers working in chakkis and mills	8	Technically, the farmers should be well-informed how to make a crop profitable through the selection of right and proper seed.
lack of training	Government is not providing proper technical training to wrokers working in chakkis and mills	8	actually in Punjab there is a proper system and people are well educated there
lack of training	Government is not providing proper technical training to wrokers working in chakkis and mills	8	No, our worker do obtain any training from any institute
lack of training	Government is not providing proper technical training to wrokers working in chakkis and mills	8	we didn’t get any training
lack of training	Government is not providing proper technical training to wrokers working in chakkis and mills	8	We don’t Agriculture Extension Department, hey never visited at our agricultural field sites.
lack of training	Government is not providing proper technical training to wrokers working in chakkis and mills	8	we have not been provided any technical assistance by the agricultural extension department.
lack of training	Government is not providing proper technical training to wrokers working in chakkis and mills	8	We receive no training regarding wheat cultivation from the agricultural department
low profit margin	more cost is incurred on wheat grinding by chakki/ mill owner but people are not ready or able to increase the price of flour which ultimaltely leads to lower profit margin	8	this ends up being more costly for us.
low profit margin	more cost is incurred on wheat grinding by chakki/ mill owner but people are not ready or able to increase the price of flour which ultimaltely leads to lower profit margin	8	we are not getting proper rates so it is our loss.
low profit margin	more cost is incurred on wheat grinding by chakki/ mill owner but people are not ready or able to increase the price of flour which ultimaltely leads to lower profit margin	8	we should have mechanism to control the prices at all levels make sure that we should provide the wheat flour at Government price. We are facing the high-level rent of shops by every month ultimately; we are imposing its impact of prices upon the customers.
low profit margin	more cost is incurred on wheat grinding by chakki/ mill owner but people are not ready or able to increase the price of flour which ultimaltely leads to lower profit margin	8	No, we higher yield of wheat. Wheat is no more a pr crop inflation, the input cost high seed and fertilizer become very expensive,
low profit margin	more cost is incurred on wheat grinding by chakki/ mill owner but people are not ready or able to increase the price of flour which ultimaltely leads to lower profit margin	8	Profit is low for us
low profit margin	more cost is incurred on wheat grinding by chakki/ mill owner but people are not ready or able to increase the price of flour which ultimaltely leads to lower profit margin	8	we can not take a big margin because the customers won’t purchase from us,
low profit margin	more cost is incurred on wheat grinding by chakki/ mill owner but people are not ready or able to increase the price of flour which ultimaltely leads to lower profit margin	8	We have tried many times to increase the rate but due to povertyinflation and unemployment customers resist and not ready to pay more.
low profit margin	more cost is incurred on wheat grinding by chakki/ mill owner but people are not ready or able to increase the price of flour which ultimaltely leads to lower profit margin	8	Yes we have no profit on some seeds,
market survey	To appraise the size and relative market share of the chaki (formal vs informal) and roller mill wheat flour in peri-urban and rural southern Pakistan during pre- and post-harvest seasons to capture flour procurement and use in times of relative food scarcity and abundance, respectively	127	Sir, do you have your own seed producing units or seed multiplication farms? INTERVIEWEE: Yes Sir, we do.
market survey	To appraise the size and relative market share of the chaki (formal vs informal) and roller mill wheat flour in peri-urban and rural southern Pakistan during pre- and post-harvest seasons to capture flour procurement and use in times of relative food scarcity and abundance, respectively	127	cultivate wheat crop n small scale
market survey	To appraise the size and relative market share of the chaki (formal vs informal) and roller mill wheat flour in peri-urban and rural southern Pakistan during pre- and post-harvest seasons to capture flour procurement and use in times of relative food scarcity and abundance, respectively	127	firs ovt should ovt should provide biofortified varieties to growers for cultivation. provide ingredients (micronutrient premix) to flour mills and chakki owners If
market survey	To appraise the size and relative market share of the chaki (formal vs informal) and roller mill wheat flour in peri-urban and rural southern Pakistan during pre- and post-harvest seasons to capture flour procurement and use in times of relative food scarcity and abundance, respectively	127	for big orders we use polythene bags n which our brand name is printed.
market survey	To appraise the size and relative market share of the chaki (formal vs informal) and roller mill wheat flour in peri-urban and rural southern Pakistan during pre- and post-harvest seasons to capture flour procurement and use in times of relative food scarcity and abundance, respectively	127	I fortification eople are not aware about it
market survey	To appraise the size and relative market share of the chaki (formal vs informal) and roller mill wheat flour in peri-urban and rural southern Pakistan during pre- and post-harvest seasons to capture flour procurement and use in times of relative food scarcity and abundance, respectively	127	I already told that there is name printed
market survey	To appraise the size and relative market share of the chaki (formal vs informal) and roller mill wheat flour in peri-urban and rural southern Pakistan during pre- and post-harvest seasons to capture flour procurement and use in times of relative food scarcity and abundance, respectively	127	I have grinding mill
market survey	To appraise the size and relative market share of the chaki (formal vs informal) and roller mill wheat flour in peri-urban and rural southern Pakistan during pre- and post-harvest seasons to capture flour procurement and use in times of relative food scarcity and abundance, respectively	127	if someone get on credit from any shop or hakki upto Rs. 5 more per kg he will .
market survey	To appraise the size and relative market share of the chaki (formal vs informal) and roller mill wheat flour in peri-urban and rural southern Pakistan during pre- and post-harvest seasons to capture flour procurement and use in times of relative food scarcity and abundance, respectively	127	If they have cash, they will pay us, if they don’t then we sell on credit for a few months.
market survey	To appraise the size and relative market share of the chaki (formal vs informal) and roller mill wheat flour in peri-urban and rural southern Pakistan during pre- and post-harvest seasons to capture flour procurement and use in times of relative food scarcity and abundance, respectively	127	No ir, people here are not so aware agree.
market survey	To appraise the size and relative market share of the chaki (formal vs informal) and roller mill wheat flour in peri-urban and rural southern Pakistan during pre- and post-harvest seasons to capture flour procurement and use in times of relative food scarcity and abundance, respectively	127	No sir, not yet.
market survey	To appraise the size and relative market share of the chaki (formal vs informal) and roller mill wheat flour in peri-urban and rural southern Pakistan during pre- and post-harvest seasons to capture flour procurement and use in times of relative food scarcity and abundance, respectively	127	No sir.
market survey	To appraise the size and relative market share of the chaki (formal vs informal) and roller mill wheat flour in peri-urban and rural southern Pakistan during pre- and post-harvest seasons to capture flour procurement and use in times of relative food scarcity and abundance, respectively	127	No, I don’t know about it.
market survey	To appraise the size and relative market share of the chaki (formal vs informal) and roller mill wheat flour in peri-urban and rural southern Pakistan during pre- and post-harvest seasons to capture flour procurement and use in times of relative food scarcity and abundance, respectively	127	only two participants k about it only name.
market survey	To appraise the size and relative market share of the chaki (formal vs informal) and roller mill wheat flour in peri-urban and rural southern Pakistan during pre- and post-harvest seasons to capture flour procurement and use in times of relative food scarcity and abundance, respectively	127	our hakkis do have such capacity
market survey	To appraise the size and relative market share of the chaki (formal vs informal) and roller mill wheat flour in peri-urban and rural southern Pakistan during pre- and post-harvest seasons to capture flour procurement and use in times of relative food scarcity and abundance, respectively	127	Sir, yes, some representatives from the agricultural dept visited 2-3 times to test the soil on our land.
market survey	To appraise the size and relative market share of the chaki (formal vs informal) and roller mill wheat flour in peri-urban and rural southern Pakistan during pre- and post-harvest seasons to capture flour procurement and use in times of relative food scarcity and abundance, respectively	127	there is no brand of regular chakki flour.
market survey	To appraise the size and relative market share of the chaki (formal vs informal) and roller mill wheat flour in peri-urban and rural southern Pakistan during pre- and post-harvest seasons to capture flour procurement and use in times of relative food scarcity and abundance, respectively	127	They clean and sort out all seeds from dirt.
market survey	To appraise the size and relative market share of the chaki (formal vs informal) and roller mill wheat flour in peri-urban and rural southern Pakistan during pre- and post-harvest seasons to capture flour procurement and use in times of relative food scarcity and abundance, respectively	127	we are not interested in brand tag
market survey	To appraise the size and relative market share of the chaki (formal vs informal) and roller mill wheat flour in peri-urban and rural southern Pakistan during pre- and post-harvest seasons to capture flour procurement and use in times of relative food scarcity and abundance, respectively	127	we wheat flour simple packaging without any brand name on it
market survey	To appraise the size and relative market share of the chaki (formal vs informal) and roller mill wheat flour in peri-urban and rural southern Pakistan during pre- and post-harvest seasons to capture flour procurement and use in times of relative food scarcity and abundance, respectively	127	we will continue to cultivate them We will follow this natural way to healthy wheat seeds .
market survey	To appraise the size and relative market share of the chaki (formal vs informal) and roller mill wheat flour in peri-urban and rural southern Pakistan during pre- and post-harvest seasons to capture flour procurement and use in times of relative food scarcity and abundance, respectively	127	working on pure seed production here
market survey	To appraise the size and relative market share of the chaki (formal vs informal) and roller mill wheat flour in peri-urban and rural southern Pakistan during pre- and post-harvest seasons to capture flour procurement and use in times of relative food scarcity and abundance, respectively	127	Yes sir, no one would purchase without a brand name
market survey	To appraise the size and relative market share of the chaki (formal vs informal) and roller mill wheat flour in peri-urban and rural southern Pakistan during pre- and post-harvest seasons to capture flour procurement and use in times of relative food scarcity and abundance, respectively	127	No, I don’t know about it also.
market survey	To appraise the size and relative market share of the chaki (formal vs informal) and roller mill wheat flour in peri-urban and rural southern Pakistan during pre- and post-harvest seasons to capture flour procurement and use in times of relative food scarcity and abundance, respectively	127	yes sir, we cultivate wheat crop on all of our lands.
market survey	To appraise the size and relative market share of the chaki (formal vs informal) and roller mill wheat flour in peri-urban and rural southern Pakistan during pre- and post-harvest seasons to capture flour procurement and use in times of relative food scarcity and abundance, respectively	127	yes, we don’t sell local, we mostly sell branded
market survey	To appraise the size and relative market share of the chaki (formal vs informal) and roller mill wheat flour in peri-urban and rural southern Pakistan during pre- and post-harvest seasons to capture flour procurement and use in times of relative food scarcity and abundance, respectively	127	agriculture department is overseeing the entire process of seed production and marketing
market survey	To appraise the size and relative market share of the chaki (formal vs informal) and roller mill wheat flour in peri-urban and rural southern Pakistan during pre- and post-harvest seasons to capture flour procurement and use in times of relative food scarcity and abundance, respectively	127	Bothome growers recover our amount with nominal profit.
market survey	To appraise the size and relative market share of the chaki (formal vs informal) and roller mill wheat flour in peri-urban and rural southern Pakistan during pre- and post-harvest seasons to capture flour procurement and use in times of relative food scarcity and abundance, respectively	127	Credit and Cash both types of financial transaction are acceptable in our business.
market survey	To appraise the size and relative market share of the chaki (formal vs informal) and roller mill wheat flour in peri-urban and rural southern Pakistan during pre- and post-harvest seasons to capture flour procurement and use in times of relative food scarcity and abundance, respectively	127	cultivate the wheat grains
market survey	To appraise the size and relative market share of the chaki (formal vs informal) and roller mill wheat flour in peri-urban and rural southern Pakistan during pre- and post-harvest seasons to capture flour procurement and use in times of relative food scarcity and abundance, respectively	127	DAWNBREAD
market survey	To appraise the size and relative market share of the chaki (formal vs informal) and roller mill wheat flour in peri-urban and rural southern Pakistan during pre- and post-harvest seasons to capture flour procurement and use in times of relative food scarcity and abundance, respectively	127	Definitely, why not
market survey	To appraise the size and relative market share of the chaki (formal vs informal) and roller mill wheat flour in peri-urban and rural southern Pakistan during pre- and post-harvest seasons to capture flour procurement and use in times of relative food scarcity and abundance, respectively	127	Especially during the end of the season when wheat stock is finished in the homes of people, they come to us to purchase it from the mills, and that’s when we sell it, at a time of wheat shortage.
market survey	To appraise the size and relative market share of the chaki (formal vs informal) and roller mill wheat flour in peri-urban and rural southern Pakistan during pre- and post-harvest seasons to capture flour procurement and use in times of relative food scarcity and abundance, respectively	127	ِEverything quality is good, that’s why they demand
market survey	To appraise the size and relative market share of the chaki (formal vs informal) and roller mill wheat flour in peri-urban and rural southern Pakistan during pre- and post-harvest seasons to capture flour procurement and use in times of relative food scarcity and abundance, respectively	127	fortified varieties like ZINCOL and AKBAR, we just heard about them
market survey	To appraise the size and relative market share of the chaki (formal vs informal) and roller mill wheat flour in peri-urban and rural southern Pakistan during pre- and post-harvest seasons to capture flour procurement and use in times of relative food scarcity and abundance, respectively	127	GROCERY SHOP
market survey	To appraise the size and relative market share of the chaki (formal vs informal) and roller mill wheat flour in peri-urban and rural southern Pakistan during pre- and post-harvest seasons to capture flour procurement and use in times of relative food scarcity and abundance, respectively	127	GROCERY SHOP
market survey	To appraise the size and relative market share of the chaki (formal vs informal) and roller mill wheat flour in peri-urban and rural southern Pakistan during pre- and post-harvest seasons to capture flour procurement and use in times of relative food scarcity and abundance, respectively	127	GROCERY SHOP
market survey	To appraise the size and relative market share of the chaki (formal vs informal) and roller mill wheat flour in peri-urban and rural southern Pakistan during pre- and post-harvest seasons to capture flour procurement and use in times of relative food scarcity and abundance, respectively	127	Grocery Shops
market survey	To appraise the size and relative market share of the chaki (formal vs informal) and roller mill wheat flour in peri-urban and rural southern Pakistan during pre- and post-harvest seasons to capture flour procurement and use in times of relative food scarcity and abundance, respectively	127	I am a wheat grower
market survey	To appraise the size and relative market share of the chaki (formal vs informal) and roller mill wheat flour in peri-urban and rural southern Pakistan during pre- and post-harvest seasons to capture flour procurement and use in times of relative food scarcity and abundance, respectively	127	I am the cooking in charge (Manager) at PK Roll and Fast-Food Restaurant
market survey	To appraise the size and relative market share of the chaki (formal vs informal) and roller mill wheat flour in peri-urban and rural southern Pakistan during pre- and post-harvest seasons to capture flour procurement and use in times of relative food scarcity and abundance, respectively	127	I have my own agriculture farm and a seed supply outlet
market survey	To appraise the size and relative market share of the chaki (formal vs informal) and roller mill wheat flour in peri-urban and rural southern Pakistan during pre- and post-harvest seasons to capture flour procurement and use in times of relative food scarcity and abundance, respectively	127	If these varieties will be easily accessible to landlords, they must grow them.
market survey	To appraise the size and relative market share of the chaki (formal vs informal) and roller mill wheat flour in peri-urban and rural southern Pakistan during pre- and post-harvest seasons to capture flour procurement and use in times of relative food scarcity and abundance, respectively	127	In the market practices food department have an official who visiting the different shop to make sure the quality of wheat flour with designation of Food Inspector on other side Assistant Commissioner and Deputy Commissioner paying the visit to assess the prices food commodities time to time.
market survey	To appraise the size and relative market share of the chaki (formal vs informal) and roller mill wheat flour in peri-urban and rural southern Pakistan during pre- and post-harvest seasons to capture flour procurement and use in times of relative food scarcity and abundance, respectively	127	manager of SSD Flour mills
market survey	To appraise the size and relative market share of the chaki (formal vs informal) and roller mill wheat flour in peri-urban and rural southern Pakistan during pre- and post-harvest seasons to capture flour procurement and use in times of relative food scarcity and abundance, respectively	127	Most of the companies produce their own seeds
market survey	To appraise the size and relative market share of the chaki (formal vs informal) and roller mill wheat flour in peri-urban and rural southern Pakistan during pre- and post-harvest seasons to capture flour procurement and use in times of relative food scarcity and abundance, respectively	127	Mostly customer wants to purchase the branded wheat flour bags instead of unbranded name or unpacking. Means 70% to 80% customers like buy the branded wheat flour bags.
market survey	To appraise the size and relative market share of the chaki (formal vs informal) and roller mill wheat flour in peri-urban and rural southern Pakistan during pre- and post-harvest seasons to capture flour procurement and use in times of relative food scarcity and abundance, respectively	127	my Atta Chakki is based in Saleh Pat.
market survey	To appraise the size and relative market share of the chaki (formal vs informal) and roller mill wheat flour in peri-urban and rural southern Pakistan during pre- and post-harvest seasons to capture flour procurement and use in times of relative food scarcity and abundance, respectively	127	My business is of Meduim scale
market survey	To appraise the size and relative market share of the chaki (formal vs informal) and roller mill wheat flour in peri-urban and rural southern Pakistan during pre- and post-harvest seasons to capture flour procurement and use in times of relative food scarcity and abundance, respectively	127	No ir, we yet I believe
market survey	To appraise the size and relative market share of the chaki (formal vs informal) and roller mill wheat flour in peri-urban and rural southern Pakistan during pre- and post-harvest seasons to capture flour procurement and use in times of relative food scarcity and abundance, respectively	127	No sir I hear about it.
market survey	To appraise the size and relative market share of the chaki (formal vs informal) and roller mill wheat flour in peri-urban and rural southern Pakistan during pre- and post-harvest seasons to capture flour procurement and use in times of relative food scarcity and abundance, respectively	127	No Sir I never heared
market survey	To appraise the size and relative market share of the chaki (formal vs informal) and roller mill wheat flour in peri-urban and rural southern Pakistan during pre- and post-harvest seasons to capture flour procurement and use in times of relative food scarcity and abundance, respectively	127	No sir, I don’t know.
market survey	To appraise the size and relative market share of the chaki (formal vs informal) and roller mill wheat flour in peri-urban and rural southern Pakistan during pre- and post-harvest seasons to capture flour procurement and use in times of relative food scarcity and abundance, respectively	127	No sir, I have no information on it.
market survey	To appraise the size and relative market share of the chaki (formal vs informal) and roller mill wheat flour in peri-urban and rural southern Pakistan during pre- and post-harvest seasons to capture flour procurement and use in times of relative food scarcity and abundance, respectively	127	No Sir, we have no information about it.
market survey	To appraise the size and relative market share of the chaki (formal vs informal) and roller mill wheat flour in peri-urban and rural southern Pakistan during pre- and post-harvest seasons to capture flour procurement and use in times of relative food scarcity and abundance, respectively	127	No sir, we sell in simple packaging.
market survey	To appraise the size and relative market share of the chaki (formal vs informal) and roller mill wheat flour in peri-urban and rural southern Pakistan during pre- and post-harvest seasons to capture flour procurement and use in times of relative food scarcity and abundance, respectively	127	No, sir we have no information regarding it. I’m hearing it from you.
market survey	To appraise the size and relative market share of the chaki (formal vs informal) and roller mill wheat flour in peri-urban and rural southern Pakistan during pre- and post-harvest seasons to capture flour procurement and use in times of relative food scarcity and abundance, respectively	127	No, we sell it without our name
market survey	To appraise the size and relative market share of the chaki (formal vs informal) and roller mill wheat flour in peri-urban and rural southern Pakistan during pre- and post-harvest seasons to capture flour procurement and use in times of relative food scarcity and abundance, respectively	127	No, we don’t have any knowledge about these types of seeds
market survey	To appraise the size and relative market share of the chaki (formal vs informal) and roller mill wheat flour in peri-urban and rural southern Pakistan during pre- and post-harvest seasons to capture flour procurement and use in times of relative food scarcity and abundance, respectively	127	No, we don’t know about heard n we used
market survey	To appraise the size and relative market share of the chaki (formal vs informal) and roller mill wheat flour in peri-urban and rural southern Pakistan during pre- and post-harvest seasons to capture flour procurement and use in times of relative food scarcity and abundance, respectively	127	No, we have n fortified
market survey	To appraise the size and relative market share of the chaki (formal vs informal) and roller mill wheat flour in peri-urban and rural southern Pakistan during pre- and post-harvest seasons to capture flour procurement and use in times of relative food scarcity and abundance, respectively	127	No, we have never heard about the Biofortified wheat grain varieties, and thus have no knowledge of it
market survey	To appraise the size and relative market share of the chaki (formal vs informal) and roller mill wheat flour in peri-urban and rural southern Pakistan during pre- and post-harvest seasons to capture flour procurement and use in times of relative food scarcity and abundance, respectively	127	No, we have no knowledge of these types of seeds.
market survey	To appraise the size and relative market share of the chaki (formal vs informal) and roller mill wheat flour in peri-urban and rural southern Pakistan during pre- and post-harvest seasons to capture flour procurement and use in times of relative food scarcity and abundance, respectively	127	No, we never heard ost of
market survey	To appraise the size and relative market share of the chaki (formal vs informal) and roller mill wheat flour in peri-urban and rural southern Pakistan during pre- and post-harvest seasons to capture flour procurement and use in times of relative food scarcity and abundance, respectively	127	No, we never use or listened this type of fortified wheat flour but now we will listen from you
market survey	To appraise the size and relative market share of the chaki (formal vs informal) and roller mill wheat flour in peri-urban and rural southern Pakistan during pre- and post-harvest seasons to capture flour procurement and use in times of relative food scarcity and abundance, respectively	127	No, we never use this type of fortified wheat flour
market survey	To appraise the size and relative market share of the chaki (formal vs informal) and roller mill wheat flour in peri-urban and rural southern Pakistan during pre- and post-harvest seasons to capture flour procurement and use in times of relative food scarcity and abundance, respectively	127	No, we’ve never heard about such varieties
market survey	To appraise the size and relative market share of the chaki (formal vs informal) and roller mill wheat flour in peri-urban and rural southern Pakistan during pre- and post-harvest seasons to capture flour procurement and use in times of relative food scarcity and abundance, respectively	127	No, we’ve never seen nor have we sold fortified wheat flour at our shops.
market survey	To appraise the size and relative market share of the chaki (formal vs informal) and roller mill wheat flour in peri-urban and rural southern Pakistan during pre- and post-harvest seasons to capture flour procurement and use in times of relative food scarcity and abundance, respectively	127	Noo.
market survey	To appraise the size and relative market share of the chaki (formal vs informal) and roller mill wheat flour in peri-urban and rural southern Pakistan during pre- and post-harvest seasons to capture flour procurement and use in times of relative food scarcity and abundance, respectively	127	now days companies are on promotions and attractive packaging
market survey	To appraise the size and relative market share of the chaki (formal vs informal) and roller mill wheat flour in peri-urban and rural southern Pakistan during pre- and post-harvest seasons to capture flour procurement and use in times of relative food scarcity and abundance, respectively	127	Now Sindh government is taking action and we can only keep varieties approved by Sindh govt only.
market survey	To appraise the size and relative market share of the chaki (formal vs informal) and roller mill wheat flour in peri-urban and rural southern Pakistan during pre- and post-harvest seasons to capture flour procurement and use in times of relative food scarcity and abundance, respectively	127	only the big landlords stock grain and use it for seed
market survey	To appraise the size and relative market share of the chaki (formal vs informal) and roller mill wheat flour in peri-urban and rural southern Pakistan during pre- and post-harvest seasons to capture flour procurement and use in times of relative food scarcity and abundance, respectively	127	our own association at istrict evel and we have registered and non-registered wheat flour hakkis in rban and ural rea district jurisdiction. . the owner of both registered and non-registered flour mill hakkis
market survey	To appraise the size and relative market share of the chaki (formal vs informal) and roller mill wheat flour in peri-urban and rural southern Pakistan during pre- and post-harvest seasons to capture flour procurement and use in times of relative food scarcity and abundance, respectively	127	Quality control teams routine visits to our wheat flour chakki and they check the quality of wheat flour, while the food department officer visit to our chakki when they receive any complaint. hese teams visit rural area .
market survey	To appraise the size and relative market share of the chaki (formal vs informal) and roller mill wheat flour in peri-urban and rural southern Pakistan during pre- and post-harvest seasons to capture flour procurement and use in times of relative food scarcity and abundance, respectively	127	SEED DISTRIBUTOR AND SUPPLIER-
market survey	To appraise the size and relative market share of the chaki (formal vs informal) and roller mill wheat flour in peri-urban and rural southern Pakistan during pre- and post-harvest seasons to capture flour procurement and use in times of relative food scarcity and abundance, respectively	127	SEED SUPPLIER DISTRIBUTORS & COMPANY
market survey	To appraise the size and relative market share of the chaki (formal vs informal) and roller mill wheat flour in peri-urban and rural southern Pakistan during pre- and post-harvest seasons to capture flour procurement and use in times of relative food scarcity and abundance, respectively	127	Shopkeeper will be preferred to stock those wheat flour which customers wants to purchase from them in usual.
market survey	To appraise the size and relative market share of the chaki (formal vs informal) and roller mill wheat flour in peri-urban and rural southern Pakistan during pre- and post-harvest seasons to capture flour procurement and use in times of relative food scarcity and abundance, respectively	127	Some farmers make the transaction in cash and some make it by providing raw materials like wheat seeds, DAP, Fertilizer, and other pesticide items, upon credit for one-year.
market survey	To appraise the size and relative market share of the chaki (formal vs informal) and roller mill wheat flour in peri-urban and rural southern Pakistan during pre- and post-harvest seasons to capture flour procurement and use in times of relative food scarcity and abundance, respectively	127	Some traders keep stocks in their own depo
market survey	To appraise the size and relative market share of the chaki (formal vs informal) and roller mill wheat flour in peri-urban and rural southern Pakistan during pre- and post-harvest seasons to capture flour procurement and use in times of relative food scarcity and abundance, respectively	127	The hopkeeper will prefer to stock wheat flour which customers heat grain seed
market survey	To appraise the size and relative market share of the chaki (formal vs informal) and roller mill wheat flour in peri-urban and rural southern Pakistan during pre- and post-harvest seasons to capture flour procurement and use in times of relative food scarcity and abundance, respectively	127	There is no chance to sell the wheat at times, so we keep it and consume it ourselves.
market survey	To appraise the size and relative market share of the chaki (formal vs informal) and roller mill wheat flour in peri-urban and rural southern Pakistan during pre- and post-harvest seasons to capture flour procurement and use in times of relative food scarcity and abundance, respectively	127	They visit every Saturday
market survey	To appraise the size and relative market share of the chaki (formal vs informal) and roller mill wheat flour in peri-urban and rural southern Pakistan during pre- and post-harvest seasons to capture flour procurement and use in times of relative food scarcity and abundance, respectively	127	We people telling us that should buy the TD-1 wheat grain seeds for grindit is better.
market survey	To appraise the size and relative market share of the chaki (formal vs informal) and roller mill wheat flour in peri-urban and rural southern Pakistan during pre- and post-harvest seasons to capture flour procurement and use in times of relative food scarcity and abundance, respectively	127	We all have dealership of seed producing companies
market survey	To appraise the size and relative market share of the chaki (formal vs informal) and roller mill wheat flour in peri-urban and rural southern Pakistan during pre- and post-harvest seasons to capture flour procurement and use in times of relative food scarcity and abundance, respectively	127	We are making and marketing all our products with our packaging and brand name.
market survey	To appraise the size and relative market share of the chaki (formal vs informal) and roller mill wheat flour in peri-urban and rural southern Pakistan during pre- and post-harvest seasons to capture flour procurement and use in times of relative food scarcity and abundance, respectively	127	we are running high-level flour mills.
market survey	To appraise the size and relative market share of the chaki (formal vs informal) and roller mill wheat flour in peri-urban and rural southern Pakistan during pre- and post-harvest seasons to capture flour procurement and use in times of relative food scarcity and abundance, respectively	127	We can divide the growers in two categories one who purchase agriculture inputs on cash and other who buy on credit.
market survey	To appraise the size and relative market share of the chaki (formal vs informal) and roller mill wheat flour in peri-urban and rural southern Pakistan during pre- and post-harvest seasons to capture flour procurement and use in times of relative food scarcity and abundance, respectively	127	we cultivated wheat
market survey	To appraise the size and relative market share of the chaki (formal vs informal) and roller mill wheat flour in peri-urban and rural southern Pakistan during pre- and post-harvest seasons to capture flour procurement and use in times of relative food scarcity and abundance, respectively	127	We deal with company certified seeds like Tassco Seed Corporation, Advanced Seed Corporation, both are Sindh based companies
market survey	To appraise the size and relative market share of the chaki (formal vs informal) and roller mill wheat flour in peri-urban and rural southern Pakistan during pre- and post-harvest seasons to capture flour procurement and use in times of relative food scarcity and abundance, respectively	127	we definitely will fortify wheat flour.
market survey	To appraise the size and relative market share of the chaki (formal vs informal) and roller mill wheat flour in peri-urban and rural southern Pakistan during pre- and post-harvest seasons to capture flour procurement and use in times of relative food scarcity and abundance, respectively	127	We deliver in simple bags, without any brand name.
market survey	To appraise the size and relative market share of the chaki (formal vs informal) and roller mill wheat flour in peri-urban and rural southern Pakistan during pre- and post-harvest seasons to capture flour procurement and use in times of relative food scarcity and abundance, respectively	127	we don’t know about it
market survey	To appraise the size and relative market share of the chaki (formal vs informal) and roller mill wheat flour in peri-urban and rural southern Pakistan during pre- and post-harvest seasons to capture flour procurement and use in times of relative food scarcity and abundance, respectively	127	we grind our purchased and stored wheat and sell it.
market survey	To appraise the size and relative market share of the chaki (formal vs informal) and roller mill wheat flour in peri-urban and rural southern Pakistan during pre- and post-harvest seasons to capture flour procurement and use in times of relative food scarcity and abundance, respectively	127	We have local dealers and landlords stock their own seeds
market survey	To appraise the size and relative market share of the chaki (formal vs informal) and roller mill wheat flour in peri-urban and rural southern Pakistan during pre- and post-harvest seasons to capture flour procurement and use in times of relative food scarcity and abundance, respectively	127	We have never heard of bio fortified seeds in any private or government sectors or organizational meetings.
market survey	To appraise the size and relative market share of the chaki (formal vs informal) and roller mill wheat flour in peri-urban and rural southern Pakistan during pre- and post-harvest seasons to capture flour procurement and use in times of relative food scarcity and abundance, respectively	127	we make and sell simple naan
market survey	To appraise the size and relative market share of the chaki (formal vs informal) and roller mill wheat flour in peri-urban and rural southern Pakistan during pre- and post-harvest seasons to capture flour procurement and use in times of relative food scarcity and abundance, respectively	127	we only sell certified seeds packed with the brand of companies
market survey	To appraise the size and relative market share of the chaki (formal vs informal) and roller mill wheat flour in peri-urban and rural southern Pakistan during pre- and post-harvest seasons to capture flour procurement and use in times of relative food scarcity and abundance, respectively	127	we sell flour of different brands,
market survey	To appraise the size and relative market share of the chaki (formal vs informal) and roller mill wheat flour in peri-urban and rural southern Pakistan during pre- and post-harvest seasons to capture flour procurement and use in times of relative food scarcity and abundance, respectively	127	we stock some portion of wheat for own consumption
market survey	To appraise the size and relative market share of the chaki (formal vs informal) and roller mill wheat flour in peri-urban and rural southern Pakistan during pre- and post-harvest seasons to capture flour procurement and use in times of relative food scarcity and abundance, respectively	127	we tell them to purchase Murshid brand wheat-flour,
market survey	To appraise the size and relative market share of the chaki (formal vs informal) and roller mill wheat flour in peri-urban and rural southern Pakistan during pre- and post-harvest seasons to capture flour procurement and use in times of relative food scarcity and abundance, respectively	127	we will definitely prepare the fortified flour at our flour mills and promote it to the people.
market survey	To appraise the size and relative market share of the chaki (formal vs informal) and roller mill wheat flour in peri-urban and rural southern Pakistan during pre- and post-harvest seasons to capture flour procurement and use in times of relative food scarcity and abundance, respectively	127	We will try to increase the sale of fortified wheat-flour at our level, and encourage them that it is a healthier option, even if it’s two rupees higher in price.
market survey	To appraise the size and relative market share of the chaki (formal vs informal) and roller mill wheat flour in peri-urban and rural southern Pakistan during pre- and post-harvest seasons to capture flour procurement and use in times of relative food scarcity and abundance, respectively	127	We with name and tag
market survey	To appraise the size and relative market share of the chaki (formal vs informal) and roller mill wheat flour in peri-urban and rural southern Pakistan during pre- and post-harvest seasons to capture flour procurement and use in times of relative food scarcity and abundance, respectively	127	We’re small-scale farmers, and we are cultivating wheat crops at medium level in our agricultural lands.
market survey	To appraise the size and relative market share of the chaki (formal vs informal) and roller mill wheat flour in peri-urban and rural southern Pakistan during pre- and post-harvest seasons to capture flour procurement and use in times of relative food scarcity and abundance, respectively	127	wheat cultivator mostly we cultivate TD1
market survey	To appraise the size and relative market share of the chaki (formal vs informal) and roller mill wheat flour in peri-urban and rural southern Pakistan during pre- and post-harvest seasons to capture flour procurement and use in times of relative food scarcity and abundance, respectively	127	Wheat Flour Seller
market survey	To appraise the size and relative market share of the chaki (formal vs informal) and roller mill wheat flour in peri-urban and rural southern Pakistan during pre- and post-harvest seasons to capture flour procurement and use in times of relative food scarcity and abundance, respectively	127	WHEAT FLOUR SELLER/GROCERY SHOPS
market survey	To appraise the size and relative market share of the chaki (formal vs informal) and roller mill wheat flour in peri-urban and rural southern Pakistan during pre- and post-harvest seasons to capture flour procurement and use in times of relative food scarcity and abundance, respectively	127	without any brand name
market survey	To appraise the size and relative market share of the chaki (formal vs informal) and roller mill wheat flour in peri-urban and rural southern Pakistan during pre- and post-harvest seasons to capture flour procurement and use in times of relative food scarcity and abundance, respectively	127	yes ofcourse we cultivate wheat crops.
market survey	To appraise the size and relative market share of the chaki (formal vs informal) and roller mill wheat flour in peri-urban and rural southern Pakistan during pre- and post-harvest seasons to capture flour procurement and use in times of relative food scarcity and abundance, respectively	127	yes sir, definitely, we will use it.
market survey	To appraise the size and relative market share of the chaki (formal vs informal) and roller mill wheat flour in peri-urban and rural southern Pakistan during pre- and post-harvest seasons to capture flour procurement and use in times of relative food scarcity and abundance, respectively	127	Yes sir, I have read somewhere about these varieties, but it’s not available here
market survey	To appraise the size and relative market share of the chaki (formal vs informal) and roller mill wheat flour in peri-urban and rural southern Pakistan during pre- and post-harvest seasons to capture flour procurement and use in times of relative food scarcity and abundance, respectively	127	Yes sir, if definitely keep
market survey	To appraise the size and relative market share of the chaki (formal vs informal) and roller mill wheat flour in peri-urban and rural southern Pakistan during pre- and post-harvest seasons to capture flour procurement and use in times of relative food scarcity and abundance, respectively	127	Yes sir, if you have any printed material on it give us, we will share with our owner I think if its quality is good and it is available in reasonable rates,
market survey	To appraise the size and relative market share of the chaki (formal vs informal) and roller mill wheat flour in peri-urban and rural southern Pakistan during pre- and post-harvest seasons to capture flour procurement and use in times of relative food scarcity and abundance, respectively	127	Yes Sir, it happen
market survey	To appraise the size and relative market share of the chaki (formal vs informal) and roller mill wheat flour in peri-urban and rural southern Pakistan during pre- and post-harvest seasons to capture flour procurement and use in times of relative food scarcity and abundance, respectively	127	Yes sir, we cultivated only last year, and we cultivate
market survey	To appraise the size and relative market share of the chaki (formal vs informal) and roller mill wheat flour in peri-urban and rural southern Pakistan during pre- and post-harvest seasons to capture flour procurement and use in times of relative food scarcity and abundance, respectively	127	Yes sir, we sell fortified flour.
market survey	To appraise the size and relative market share of the chaki (formal vs informal) and roller mill wheat flour in peri-urban and rural southern Pakistan during pre- and post-harvest seasons to capture flour procurement and use in times of relative food scarcity and abundance, respectively	127	yes sir, we stock some wheat for our personal use and we sell the extra wheat out in the market.
market survey	To appraise the size and relative market share of the chaki (formal vs informal) and roller mill wheat flour in peri-urban and rural southern Pakistan during pre- and post-harvest seasons to capture flour procurement and use in times of relative food scarcity and abundance, respectively	127	Yes we do,
market survey	To appraise the size and relative market share of the chaki (formal vs informal) and roller mill wheat flour in peri-urban and rural southern Pakistan during pre- and post-harvest seasons to capture flour procurement and use in times of relative food scarcity and abundance, respectively	127	Yes, I am a seed supplier
market survey	To appraise the size and relative market share of the chaki (formal vs informal) and roller mill wheat flour in peri-urban and rural southern Pakistan during pre- and post-harvest seasons to capture flour procurement and use in times of relative food scarcity and abundance, respectively	127	Yes, ofcourse we face a problem recently e cultivate rice crops good nutrition for survivalhen you grow new seeds, you should keep an eye on it observe its growth patterns provide fertilizers zinc etc. grow better.
market survey	To appraise the size and relative market share of the chaki (formal vs informal) and roller mill wheat flour in peri-urban and rural southern Pakistan during pre- and post-harvest seasons to capture flour procurement and use in times of relative food scarcity and abundance, respectively	127	Yes, our brand name is our identification
market survey	To appraise the size and relative market share of the chaki (formal vs informal) and roller mill wheat flour in peri-urban and rural southern Pakistan during pre- and post-harvest seasons to capture flour procurement and use in times of relative food scarcity and abundance, respectively	127	Yes, sir definitely we will use it.
market survey	To appraise the size and relative market share of the chaki (formal vs informal) and roller mill wheat flour in peri-urban and rural southern Pakistan during pre- and post-harvest seasons to capture flour procurement and use in times of relative food scarcity and abundance, respectively	127	Yes, sir.
market survey	To appraise the size and relative market share of the chaki (formal vs informal) and roller mill wheat flour in peri-urban and rural southern Pakistan during pre- and post-harvest seasons to capture flour procurement and use in times of relative food scarcity and abundance, respectively	127	Yes, there is a logo of flour mills
market survey	To appraise the size and relative market share of the chaki (formal vs informal) and roller mill wheat flour in peri-urban and rural southern Pakistan during pre- and post-harvest seasons to capture flour procurement and use in times of relative food scarcity and abundance, respectively	127	Yes, we are well aware about fortification of wheat flour.
market survey	To appraise the size and relative market share of the chaki (formal vs informal) and roller mill wheat flour in peri-urban and rural southern Pakistan during pre- and post-harvest seasons to capture flour procurement and use in times of relative food scarcity and abundance, respectively	127	Yes, we seen advertisement of fortified wheat flour TV channels
market survey	To appraise the size and relative market share of the chaki (formal vs informal) and roller mill wheat flour in peri-urban and rural southern Pakistan during pre- and post-harvest seasons to capture flour procurement and use in times of relative food scarcity and abundance, respectively	127	Yes, why not, we will cultivate
naan shop and restaurant	people who owna and run naan shops	2	I am the cooking in charge (Manager) at PK Roll and Fast-Food Restaurant
naan shop and restaurant	people who owna and run naan shops	2	we make and sell simple naan
no price control	government playing no role in regulating price of wheat/flour	2	no anyone can increase the price If you ask anyone People don’t have other options
no price control	government playing no role in regulating price of wheat/flour	2	no price control mechanism in any field or department.
no wheat from government	government only provide wheat to registered chakkis and the process of registration is very complex and time taking	4	we are receiving the bed quality wheat grain stock usually
no wheat from government	government only provide wheat to registered chakkis and the process of registration is very complex and time taking	4	No, we have not received feeders the Government
no wheat from government	government only provide wheat to registered chakkis and the process of registration is very complex and time taking	4	Small-scale farmers who do not receive raw materials in time for cultivation
no wheat from government	government only provide wheat to registered chakkis and the process of registration is very complex and time taking	4	we do have enough resources to purchase the wheat grain from government. The process of registration and getting quota of grain is not an easy job it is very complicated and there are lot of hurdles in itly influential businessmen can get
prefer whit flour	restaurants usually buy white/ refined flour and general public demands chakki/ non refined flour	12	Fine or special flour only prepared at flour mills which is usually used by hottlers, bakers and naan shopkeeprs. is used to mae breads.
prefer whit flour	restaurants usually buy white/ refined flour and general public demands chakki/ non refined flour	12	hotels owners as they mostly use white flour.
prefer whit flour	restaurants usually buy white/ refined flour and general public demands chakki/ non refined flour	12	Most restaurant owners and general publicey prefer special flour because its dough bread is good in tst and texture
prefer whit flour	restaurants usually buy white/ refined flour and general public demands chakki/ non refined flour	12	Mostly people prefer white flour.
prefer whit flour	restaurants usually buy white/ refined flour and general public demands chakki/ non refined flour	12	restaurant operator demand white wheat flour
prefer whit flour	restaurants usually buy white/ refined flour and general public demands chakki/ non refined flour	12	we are using the special fine wheat flour in our hotels
prefer whit flour	restaurants usually buy white/ refined flour and general public demands chakki/ non refined flour	12	We make Naan from refined flour called Maida,
prefer whit flour	restaurants usually buy white/ refined flour and general public demands chakki/ non refined flour	12	we mix refined flour and maida,
prefer whit flour	restaurants usually buy white/ refined flour and general public demands chakki/ non refined flour	12	we use refined wheat-flour [Maida] during Eid.
prefer whit flour	restaurants usually buy white/ refined flour and general public demands chakki/ non refined flour	12	we use special flour or fine flour
prefer whit flour	restaurants usually buy white/ refined flour and general public demands chakki/ non refined flour	12	We use special/fine flour and aida
prefer whit flour	restaurants usually buy white/ refined flour and general public demands chakki/ non refined flour	12	Yes Sir, we use fine flour
prefer whole wheat flour or special aata	people who prefer whole wheat flour or special flour (multi grain flour)	10	we prefer the whole-wheat bran flour
prefer whole wheat flour or special aata	people who prefer whole wheat flour or special flour (multi grain flour)	10	I try to use whole wheat flour, not fine flour.
prefer whole wheat flour or special aata	people who prefer whole wheat flour or special flour (multi grain flour)	10	people prefer bran-flour mostly
prefer whole wheat flour or special aata	people who prefer whole wheat flour or special flour (multi grain flour)	10	We routinely consume simple wheat flour
prefer whole wheat flour or special aata	people who prefer whole wheat flour or special flour (multi grain flour)	10	we have been regularly using whole wheat flour since a long time now
prefer whole wheat flour or special aata	people who prefer whole wheat flour or special flour (multi grain flour)	10	We mostly use simple wheat flour
prefer whole wheat flour or special aata	people who prefer whole wheat flour or special flour (multi grain flour)	10	we prepare wheat-flour dough
prefer whole wheat flour or special aata	people who prefer whole wheat flour or special flour (multi grain flour)	10	we purchase simple wheat flour.
prefer whole wheat flour or special aata	people who prefer whole wheat flour or special flour (multi grain flour)	10	we use special flour.
prefer whole wheat flour or special aata	people who prefer whole wheat flour or special flour (multi grain flour)	10	yes, we firstly prepare wheat-dough bread, Semolina (Suji ka halwa) and samosa etc, then some sweets like Rass Gulla, and Laddu (paira) are also made from wheat flour
problems	problems and challenges faced by chakki/mill owners	45	because the medium and small farmers don’t have any access to s their produce directly to government. They sell it to local private dealers and lenders who give them agri-inputs on credit.
problems	problems and challenges faced by chakki/mill owners	45	for grinding ricebut for winnowing and separatthe chaff from grain we need another machine which is not available to all of us
problems	problems and challenges faced by chakki/mill owners	45	here no one is even asking from anyone that what are you doing and why are you doing. We are still not ready to leave the old methods and thoughts of our forefathers.
problems	problems and challenges faced by chakki/mill owners	45	no anyone can increase the price If you ask anyone People don’t have other options
problems	problems and challenges faced by chakki/mill owners	45	no price control mechanism in any field or department.
problems	problems and challenges faced by chakki/mill owners	45	only two us have both sources electricity, and diesel, while all remaining dieselometimes the HESCO authorities cut off whole line of many villages for non-payment We know that using electricity is more cost-effective, butdo have any other option. In some areas people afford it.
problems	problems and challenges faced by chakki/mill owners	45	Technically, the farmers should be well-informed how to make a crop profitable through the selection of right and proper seed.
problems	problems and challenges faced by chakki/mill owners	45	the government should provide us with modern agricultural technologies.
problems	problems and challenges faced by chakki/mill owners	45	The officials only purchase from influential people, large-scale farmers, grain dealers and middlemen, not from common farmers.
problems	problems and challenges faced by chakki/mill owners	45	this ends up being more costly for us.
problems	problems and challenges faced by chakki/mill owners	45	we are not getting proper rates so it is our loss.
problems	problems and challenges faced by chakki/mill owners	45	we are receiving the bed quality wheat grain stock usually
problems	problems and challenges faced by chakki/mill owners	45	we mostly face water shortage,
problems	problems and challenges faced by chakki/mill owners	45	we should have mechanism to control the prices at all levels make sure that we should provide the wheat flour at Government price. We are facing the high-level rent of shops by every month ultimately; we are imposing its impact of prices upon the customers.
problems	problems and challenges faced by chakki/mill owners	45	actually in Punjab there is a proper system and people are well educated there
problems	problems and challenges faced by chakki/mill owners	45	At the time of harvesting there are cutting, cleaning machines for wheat crops, but we have only tractors. We are cutting by hand and thresher there are no combine harvester here yet
problems	problems and challenges faced by chakki/mill owners	45	engine it heat up and its grinding spee also reduceson electricsource can give us maximum capacity.
problems	problems and challenges faced by chakki/mill owners	45	Food department does not pay any attention to poor farmers. They only facilitate well-established farmers or commission agents as they get commissions then.
problems	problems and challenges faced by chakki/mill owners	45	Government usually announces the support price of wheat late, they also start purchase late, the growers don’t have enough space to keep grain and wait for government price and purchase, so they sell to open grain market the dealers ajority of medium and small-scale growers’ sellout their grain to dealers. The dealers then s to government.
problems	problems and challenges faced by chakki/mill owners	45	no proper equipment and staff,
problems	problems and challenges faced by chakki/mill owners	45	No, our worker do obtain any training from any institute
problems	problems and challenges faced by chakki/mill owners	45	No, we have not received feeders the Government
problems	problems and challenges faced by chakki/mill owners	45	No, we higher yield of wheat. Wheat is no more a pr crop inflation, the input cost high seed and fertilizer become very expensive,
problems	problems and challenges faced by chakki/mill owners	45	Profit is low for us
problems	problems and challenges faced by chakki/mill owners	45	Sindh eed orporation was closed there w no fertilizers, pesticide, seeds available for farmers
problems	problems and challenges faced by chakki/mill owners	45	Sindh province a lack of all facilities and technology,
problems	problems and challenges faced by chakki/mill owners	45	Sir, they sell it in shops, then dealers in the villages, because they have contacts and sources, they easily get the GOVT to approve the grains.
problems	problems and challenges faced by chakki/mill owners	45	small landlords and farmer sell their wheat in local markets, after this the traders store it and sell out in double prizes in big cities.
problems	problems and challenges faced by chakki/mill owners	45	Small-scale farmers who do not receive raw materials in time for cultivation
problems	problems and challenges faced by chakki/mill owners	45	The grower Sindh liv hand to mouthdoesn’t have enough resources to get new machines
problems	problems and challenges faced by chakki/mill owners	45	There is shortage of water.
problems	problems and challenges faced by chakki/mill owners	45	There is very much difference in grower of Sindh and Punjab, they have more fertile lands more irrigation water for cultivation, they are receiving the irrigation water in time,
problems	problems and challenges faced by chakki/mill owners	45	they have no direct dealing
problems	problems and challenges faced by chakki/mill owners	45	This is due to the lack of electricity in our village.
problems	problems and challenges faced by chakki/mill owners	45	We are not even aware of rates for wheat. We sell wheat to the merchants from whom we borrow inputs for our crop. ur debt and we can
problems	problems and challenges faced by chakki/mill owners	45	we can not take a big margin because the customers won’t purchase from us,
problems	problems and challenges faced by chakki/mill owners	45	we didn’t get any training
problems	problems and challenges faced by chakki/mill owners	45	we do have enough resources to purchase the wheat grain from government. The process of registration and getting quota of grain is not an easy job it is very complicated and there are lot of hurdles in itly influential businessmen can get
problems	problems and challenges faced by chakki/mill owners	45	We don’t Agriculture Extension Department, hey never visited at our agricultural field sites.
problems	problems and challenges faced by chakki/mill owners	45	We don’t sell to the Government food department as they do not provide us with the stamped government bags in time. Traders associated with the government also blackmail us in the wheat-selling season.
problems	problems and challenges faced by chakki/mill owners	45	We have a shortage of irrigation water in our area
problems	problems and challenges faced by chakki/mill owners	45	we have not been provided any technical assistance by the agricultural extension department.
problems	problems and challenges faced by chakki/mill owners	45	We have tried many times to increase the rate but due to povertyinflation and unemployment customers resist and not ready to pay more.
problems	problems and challenges faced by chakki/mill owners	45	We receive no training regarding wheat cultivation from the agricultural department
problems	problems and challenges faced by chakki/mill owners	45	Yes we have no profit on some seeds,
quality control from government	government officials visit chakki/mills/seed producing companies if they received any complain	8	Sir, yes, some representatives from the agricultural dept visited 2-3 times to test the soil on our land.
quality control from government	government officials visit chakki/mills/seed producing companies if they received any complain	8	agriculture department is overseeing the entire process of seed production and marketing
quality control from government	government officials visit chakki/mills/seed producing companies if they received any complain	8	In the market practices food department have an official who visiting the different shop to make sure the quality of wheat flour with designation of Food Inspector on other side Assistant Commissioner and Deputy Commissioner paying the visit to assess the prices food commodities time to time.
quality control from government	government officials visit chakki/mills/seed producing companies if they received any complain	8	Now Sindh government is taking action and we can only keep varieties approved by Sindh govt only.
quality control from government	government officials visit chakki/mills/seed producing companies if they received any complain	8	Quality control teams routine visits to our wheat flour chakki and they check the quality of wheat flour, while the food department officer visit to our chakki when they receive any complaint. hese teams visit rural area .
quality control from government	government officials visit chakki/mills/seed producing companies if they received any complain	8	They visit every Saturday
quality control from government	government officials visit chakki/mills/seed producing companies if they received any complain	8	We deal with company certified seeds like Tassco Seed Corporation, Advanced Seed Corporation, both are Sindh based companies
quality control from government	government officials visit chakki/mills/seed producing companies if they received any complain	8	Yes Sir, it happen
rice over wheat	people prefer rice over wheat because it is more accessible	2	people consume rice more as compared wheat reason is that customers bring from home so easy, and s purn case of rice,
rice over wheat	people prefer rice over wheat because it is more accessible	2	also use rice of our own production in those days.
seed supplier	the people/company that provide seeds for wheat production	8	Sir, do you have your own seed producing units or seed multiplication farms? INTERVIEWEE: Yes Sir, we do.
seed supplier	the people/company that provide seeds for wheat production	8	They clean and sort out all seeds from dirt.
seed supplier	the people/company that provide seeds for wheat production	8	working on pure seed production here
seed supplier	the people/company that provide seeds for wheat production	8	I have my own agriculture farm and a seed supply outlet
seed supplier	the people/company that provide seeds for wheat production	8	SEED DISTRIBUTOR AND SUPPLIER-
seed supplier	the people/company that provide seeds for wheat production	8	SEED SUPPLIER DISTRIBUTORS & COMPANY
seed supplier	the people/company that provide seeds for wheat production	8	We all have dealership of seed producing companies
seed supplier	the people/company that provide seeds for wheat production	8	Yes, I am a seed supplier
selling branded flour	chakki/ mill owner sells flour with their own brnaded because people are more likely to buy brnaded flour	16	for big orders we use polythene bags n which our brand name is printed.
selling branded flour	chakki/ mill owner sells flour with their own brnaded because people are more likely to buy brnaded flour	16	I already told that there is name printed
selling branded flour	chakki/ mill owner sells flour with their own brnaded because people are more likely to buy brnaded flour	16	Yes sir, no one would purchase without a brand name
selling branded flour	chakki/ mill owner sells flour with their own brnaded because people are more likely to buy brnaded flour	16	yes, we don’t sell local, we mostly sell branded
selling branded flour	chakki/ mill owner sells flour with their own brnaded because people are more likely to buy brnaded flour	16	ِEverything quality is good, that’s why they demand
selling branded flour	chakki/ mill owner sells flour with their own brnaded because people are more likely to buy brnaded flour	16	Most of the companies produce their own seeds
selling branded flour	chakki/ mill owner sells flour with their own brnaded because people are more likely to buy brnaded flour	16	Mostly customer wants to purchase the branded wheat flour bags instead of unbranded name or unpacking. Means 70% to 80% customers like buy the branded wheat flour bags.
selling branded flour	chakki/ mill owner sells flour with their own brnaded because people are more likely to buy brnaded flour	16	now days companies are on promotions and attractive packaging
selling branded flour	chakki/ mill owner sells flour with their own brnaded because people are more likely to buy brnaded flour	16	We are making and marketing all our products with our packaging and brand name.
selling branded flour	chakki/ mill owner sells flour with their own brnaded because people are more likely to buy brnaded flour	16	we only sell certified seeds packed with the brand of companies
selling branded flour	chakki/ mill owner sells flour with their own brnaded because people are more likely to buy brnaded flour	16	we sell flour of different brands,
selling branded flour	chakki/ mill owner sells flour with their own brnaded because people are more likely to buy brnaded flour	16	we tell them to purchase Murshid brand wheat-flour,
selling branded flour	chakki/ mill owner sells flour with their own brnaded because people are more likely to buy brnaded flour	16	We with name and tag
selling branded flour	chakki/ mill owner sells flour with their own brnaded because people are more likely to buy brnaded flour	16	Yes, our brand name is our identification
selling branded flour	chakki/ mill owner sells flour with their own brnaded because people are more likely to buy brnaded flour	16	Yes, sir.
selling branded flour	chakki/ mill owner sells flour with their own brnaded because people are more likely to buy brnaded flour	16	Yes, there is a logo of flour mills
selling non branded flour	small chakki/ mills owners are selling non brnaded and non labelled flour because people usually don't ask for it they trust the quality of flour being made	7	there is no brand of regular chakki flour.
selling non branded flour	small chakki/ mills owners are selling non brnaded and non labelled flour because people usually don't ask for it they trust the quality of flour being made	7	we are not interested in brand tag
selling non branded flour	small chakki/ mills owners are selling non brnaded and non labelled flour because people usually don't ask for it they trust the quality of flour being made	7	we wheat flour simple packaging without any brand name on it
selling non branded flour	small chakki/ mills owners are selling non brnaded and non labelled flour because people usually don't ask for it they trust the quality of flour being made	7	No sir, we sell in simple packaging.
selling non branded flour	small chakki/ mills owners are selling non brnaded and non labelled flour because people usually don't ask for it they trust the quality of flour being made	7	No, we sell it without our name
selling non branded flour	small chakki/ mills owners are selling non brnaded and non labelled flour because people usually don't ask for it they trust the quality of flour being made	7	We deliver in simple bags, without any brand name.
selling non branded flour	small chakki/ mills owners are selling non brnaded and non labelled flour because people usually don't ask for it they trust the quality of flour being made	7	without any brand name
selling preference	whether people sell branded or branded flour	23	for big orders we use polythene bags n which our brand name is printed.
selling preference	whether people sell branded or branded flour	23	I already told that there is name printed
selling preference	whether people sell branded or branded flour	23	there is no brand of regular chakki flour.
selling preference	whether people sell branded or branded flour	23	we are not interested in brand tag
selling preference	whether people sell branded or branded flour	23	we wheat flour simple packaging without any brand name on it
selling preference	whether people sell branded or branded flour	23	Yes sir, no one would purchase without a brand name
selling preference	whether people sell branded or branded flour	23	yes, we don’t sell local, we mostly sell branded
selling preference	whether people sell branded or branded flour	23	ِEverything quality is good, that’s why they demand
selling preference	whether people sell branded or branded flour	23	Most of the companies produce their own seeds
selling preference	whether people sell branded or branded flour	23	Mostly customer wants to purchase the branded wheat flour bags instead of unbranded name or unpacking. Means 70% to 80% customers like buy the branded wheat flour bags.
selling preference	whether people sell branded or branded flour	23	No sir, we sell in simple packaging.
selling preference	whether people sell branded or branded flour	23	No, we sell it without our name
selling preference	whether people sell branded or branded flour	23	now days companies are on promotions and attractive packaging
selling preference	whether people sell branded or branded flour	23	We are making and marketing all our products with our packaging and brand name.
selling preference	whether people sell branded or branded flour	23	We deliver in simple bags, without any brand name.
selling preference	whether people sell branded or branded flour	23	we only sell certified seeds packed with the brand of companies
selling preference	whether people sell branded or branded flour	23	we sell flour of different brands,
selling preference	whether people sell branded or branded flour	23	we tell them to purchase Murshid brand wheat-flour,
selling preference	whether people sell branded or branded flour	23	We with name and tag
selling preference	whether people sell branded or branded flour	23	without any brand name
selling preference	whether people sell branded or branded flour	23	Yes, our brand name is our identification
selling preference	whether people sell branded or branded flour	23	Yes, sir.
selling preference	whether people sell branded or branded flour	23	Yes, there is a logo of flour mills
shopkeepers	shopkeepers/ wholesalers/ retailers who sell flour	6	GROCERY SHOP
shopkeepers	shopkeepers/ wholesalers/ retailers who sell flour	6	GROCERY SHOP
shopkeepers	shopkeepers/ wholesalers/ retailers who sell flour	6	GROCERY SHOP
shopkeepers	shopkeepers/ wholesalers/ retailers who sell flour	6	Grocery Shops
shopkeepers	shopkeepers/ wholesalers/ retailers who sell flour	6	Wheat Flour Seller
shopkeepers	shopkeepers/ wholesalers/ retailers who sell flour	6	WHEAT FLOUR SELLER/GROCERY SHOPS
sociocultural preferences, behaviors, and values that influence the dietary choices	To elucidate the sociocultural preferences, behaviors, and values that influence the dietary choices	33	people consume rice more as compared wheat reason is that customers bring from home so easy, and s purn case of rice,
sociocultural preferences, behaviors, and values that influence the dietary choices	To elucidate the sociocultural preferences, behaviors, and values that influence the dietary choices	33	People of our society are eating just for the sa of filling their stomach and only to reduce their hunger
sociocultural preferences, behaviors, and values that influence the dietary choices	To elucidate the sociocultural preferences, behaviors, and values that influence the dietary choices	33	we prefer the whole-wheat bran flour
sociocultural preferences, behaviors, and values that influence the dietary choices	To elucidate the sociocultural preferences, behaviors, and values that influence the dietary choices	33	also use rice of our own production in those days.
sociocultural preferences, behaviors, and values that influence the dietary choices	To elucidate the sociocultural preferences, behaviors, and values that influence the dietary choices	33	but if it is not available or is expensive, then we also feed animals wheat in the form of bran or porridge.
sociocultural preferences, behaviors, and values that influence the dietary choices	To elucidate the sociocultural preferences, behaviors, and values that influence the dietary choices	33	but villagers can’t afford it so they don’t purchase it.
sociocultural preferences, behaviors, and values that influence the dietary choices	To elucidate the sociocultural preferences, behaviors, and values that influence the dietary choices	33	Fine or special flour only prepared at flour mills which is usually used by hottlers, bakers and naan shopkeeprs. is used to mae breads.
sociocultural preferences, behaviors, and values that influence the dietary choices	To elucidate the sociocultural preferences, behaviors, and values that influence the dietary choices	33	hotels owners as they mostly use white flour.
sociocultural preferences, behaviors, and values that influence the dietary choices	To elucidate the sociocultural preferences, behaviors, and values that influence the dietary choices	33	I try to use whole wheat flour, not fine flour.
sociocultural preferences, behaviors, and values that influence the dietary choices	To elucidate the sociocultural preferences, behaviors, and values that influence the dietary choices	33	Most restaurant owners and general publicey prefer special flour because its dough bread is good in tst and texture
sociocultural preferences, behaviors, and values that influence the dietary choices	To elucidate the sociocultural preferences, behaviors, and values that influence the dietary choices	33	Mostly people prefer white flour.
sociocultural preferences, behaviors, and values that influence the dietary choices	To elucidate the sociocultural preferences, behaviors, and values that influence the dietary choices	33	past people were regularly consuming porridge, but the trend decreasedeople use to feed their animals.
sociocultural preferences, behaviors, and values that influence the dietary choices	To elucidate the sociocultural preferences, behaviors, and values that influence the dietary choices	33	people prefer bran-flour mostly
sociocultural preferences, behaviors, and values that influence the dietary choices	To elucidate the sociocultural preferences, behaviors, and values that influence the dietary choices	33	poor people can not afford it,
sociocultural preferences, behaviors, and values that influence the dietary choices	To elucidate the sociocultural preferences, behaviors, and values that influence the dietary choices	33	poor people cannot afford to buy branded wheat flour routinely.
sociocultural preferences, behaviors, and values that influence the dietary choices	To elucidate the sociocultural preferences, behaviors, and values that influence the dietary choices	33	restaurant operator demand white wheat flour
sociocultural preferences, behaviors, and values that influence the dietary choices	To elucidate the sociocultural preferences, behaviors, and values that influence the dietary choices	33	villages poor people cannot purchase it. Only rich people in big cities can afford it.
sociocultural preferences, behaviors, and values that influence the dietary choices	To elucidate the sociocultural preferences, behaviors, and values that influence the dietary choices	33	We routinely consume simple wheat flour
sociocultural preferences, behaviors, and values that influence the dietary choices	To elucidate the sociocultural preferences, behaviors, and values that influence the dietary choices	33	we are using the special fine wheat flour in our hotels
sociocultural preferences, behaviors, and values that influence the dietary choices	To elucidate the sociocultural preferences, behaviors, and values that influence the dietary choices	33	We find wheat flour in the lowest prices, and routinely use those to save money.
sociocultural preferences, behaviors, and values that influence the dietary choices	To elucidate the sociocultural preferences, behaviors, and values that influence the dietary choices	33	we have been regularly using whole wheat flour since a long time now
sociocultural preferences, behaviors, and values that influence the dietary choices	To elucidate the sociocultural preferences, behaviors, and values that influence the dietary choices	33	We make Naan from refined flour called Maida,
sociocultural preferences, behaviors, and values that influence the dietary choices	To elucidate the sociocultural preferences, behaviors, and values that influence the dietary choices	33	we mix refined flour and maida,
sociocultural preferences, behaviors, and values that influence the dietary choices	To elucidate the sociocultural preferences, behaviors, and values that influence the dietary choices	33	We mostly use simple wheat flour
sociocultural preferences, behaviors, and values that influence the dietary choices	To elucidate the sociocultural preferences, behaviors, and values that influence the dietary choices	33	we prepare wheat-flour dough
sociocultural preferences, behaviors, and values that influence the dietary choices	To elucidate the sociocultural preferences, behaviors, and values that influence the dietary choices	33	we purchase simple wheat flour.
sociocultural preferences, behaviors, and values that influence the dietary choices	To elucidate the sociocultural preferences, behaviors, and values that influence the dietary choices	33	we use refined wheat-flour [Maida] during Eid.
sociocultural preferences, behaviors, and values that influence the dietary choices	To elucidate the sociocultural preferences, behaviors, and values that influence the dietary choices	33	we use special flour or fine flour
sociocultural preferences, behaviors, and values that influence the dietary choices	To elucidate the sociocultural preferences, behaviors, and values that influence the dietary choices	33	we use special flour.
sociocultural preferences, behaviors, and values that influence the dietary choices	To elucidate the sociocultural preferences, behaviors, and values that influence the dietary choices	33	We use special/fine flour and aida
sociocultural preferences, behaviors, and values that influence the dietary choices	To elucidate the sociocultural preferences, behaviors, and values that influence the dietary choices	33	When we sieve the impurities, the bran we get from it is given to our animals.
sociocultural preferences, behaviors, and values that influence the dietary choices	To elucidate the sociocultural preferences, behaviors, and values that influence the dietary choices	33	Yes Sir, we use fine flour
sociocultural preferences, behaviors, and values that influence the dietary choices	To elucidate the sociocultural preferences, behaviors, and values that influence the dietary choices	33	yes, we firstly prepare wheat-dough bread, Semolina (Suji ka halwa) and samosa etc, then some sweets like Rass Gulla, and Laddu (paira) are also made from wheat flour
solutions	the steps government should take to increase the knowledge, demand and sales of fortified wheat/flour	29	first general public should be mobilized demand consume it.
solutions	the steps government should take to increase the knowledge, demand and sales of fortified wheat/flour	29	people should be aware about fortified four and they should demand for it.
solutions	the steps government should take to increase the knowledge, demand and sales of fortified wheat/flour	29	the process is very long and complicated, and takes a lot of time. They need to make it simple and expedite the process
solutions	the steps government should take to increase the knowledge, demand and sales of fortified wheat/flour	29	they should advertise it first,
solutions	the steps government should take to increase the knowledge, demand and sales of fortified wheat/flour	29	Yes, we will manage but with the support of.
solutions	the steps government should take to increase the knowledge, demand and sales of fortified wheat/flour	29	advertising the flour
solutions	the steps government should take to increase the knowledge, demand and sales of fortified wheat/flour	29	Awareness
solutions	the steps government should take to increase the knowledge, demand and sales of fortified wheat/flour	29	better advertise the newly introduced wheat grain varieties.
solutions	the steps government should take to increase the knowledge, demand and sales of fortified wheat/flour	29	Government should provide us technical support hey should activate the agriculture extension department to facilitat of growers, providecertified seeds provide required volume of irrigation water, , fertilizer, pesticides and other agri-inputs on subsidized rate, provide agricultural machinery and tools on credit and subsidized rates. Agriculture Schools should be opened for growers where modern …
solutions	the steps government should take to increase the knowledge, demand and sales of fortified wheat/flour	29	Govt should make aware of people about subsidy
solutions	the steps government should take to increase the knowledge, demand and sales of fortified wheat/flour	29	If companies offer us awareness programs and training on how to utilise the latest agricultural trends, then we can educate others too in our area.
solutions	the steps government should take to increase the knowledge, demand and sales of fortified wheat/flour	29	If The government subsidize this, make it cheaper and keep a close watch on small mills and flour mills to ensure that these
solutions	the steps government should take to increase the knowledge, demand and sales of fortified wheat/flour	29	low interest financing facilities
solutions	the steps government should take to increase the knowledge, demand and sales of fortified wheat/flour	29	No they d Akbar variety is a high yield seed but no one told us about its nutritional value or how it is different from other common varieties
solutions	the steps government should take to increase the knowledge, demand and sales of fortified wheat/flour	29	People are not aware of this and that’s why they don’t demand it
solutions	the steps government should take to increase the knowledge, demand and sales of fortified wheat/flour	29	people are not well aware about it, so first, properly advertise it,
solutions	the steps government should take to increase the knowledge, demand and sales of fortified wheat/flour	29	Producing and disseminating key messages on the yield, production, nutrition, and health benefits of biofortified crops, mass media campaigns are needed to disseminate this information to general public and all the stakeholders involved in the business of wheat from seed supplier to consumer. This will raise awareness and create demand for biofortified varieties of wheat.
solutions	the steps government should take to increase the knowledge, demand and sales of fortified wheat/flour	29	so you mean to say that if we advertise it, and make it accessible to common people, it will be favourable for us. And it should be in demand in the markets, yes? INTERVIEWEE: yes sir.
solutions	the steps government should take to increase the knowledge, demand and sales of fortified wheat/flour	29	Thcommunity-based awareness initiatives and awarenesshealth facilities
solutions	the steps government should take to increase the knowledge, demand and sales of fortified wheat/flour	29	The awareness that comes in people is better.
solutions	the steps government should take to increase the knowledge, demand and sales of fortified wheat/flour	29	the government provided a subsidy on it, but it has been discontinued now.
solutions	the steps government should take to increase the knowledge, demand and sales of fortified wheat/flour	29	The government should provide these grains free of cost,
solutions	the steps government should take to increase the knowledge, demand and sales of fortified wheat/flour	29	The major incentive for growers should be availability of agri-inputs (seed, fertilizer and pesticides) on subsidized rates, subsidy on agriculture machinery including tractor, good support price of our yield
solutions	the steps government should take to increase the knowledge, demand and sales of fortified wheat/flour	29	then provide subsidy,
solutions	the steps government should take to increase the knowledge, demand and sales of fortified wheat/flour	29	Then we can advertise it on FM RADIO, because mostly people heard it FM all the time at their tractors, on their bikes they attach with FM all the day.
solutions	the steps government should take to increase the knowledge, demand and sales of fortified wheat/flour	29	there must be a few awareness programs for people, to provide information and to encourage them. If people are well-aware, they will purchase it.
solutions	the steps government should take to increase the knowledge, demand and sales of fortified wheat/flour	29	TV channels, FM Radios and social media channels.
solutions	the steps government should take to increase the knowledge, demand and sales of fortified wheat/flour	29	We would recommend providing wheat grain and fertilisers to farmers on time
solutions	the steps government should take to increase the knowledge, demand and sales of fortified wheat/flour	29	Yes, as per my recommendations there should be more awareness programmes for people as they should get more information on it.
stakeholders	different stakeholders of the market which are involved in seed germination, cultivation abd sale of wheat/flour	32	Sir, do you have your own seed producing units or seed multiplication farms? INTERVIEWEE: Yes Sir, we do.
stakeholders	different stakeholders of the market which are involved in seed germination, cultivation abd sale of wheat/flour	32	cultivate wheat crop n small scale
stakeholders	different stakeholders of the market which are involved in seed germination, cultivation abd sale of wheat/flour	32	I have grinding mill
stakeholders	different stakeholders of the market which are involved in seed germination, cultivation abd sale of wheat/flour	32	our hakkis do have such capacity
stakeholders	different stakeholders of the market which are involved in seed germination, cultivation abd sale of wheat/flour	32	They clean and sort out all seeds from dirt.
stakeholders	different stakeholders of the market which are involved in seed germination, cultivation abd sale of wheat/flour	32	working on pure seed production here
stakeholders	different stakeholders of the market which are involved in seed germination, cultivation abd sale of wheat/flour	32	yes sir, we cultivate wheat crop on all of our lands.
stakeholders	different stakeholders of the market which are involved in seed germination, cultivation abd sale of wheat/flour	32	cultivate the wheat grains
stakeholders	different stakeholders of the market which are involved in seed germination, cultivation abd sale of wheat/flour	32	DAWNBREAD
stakeholders	different stakeholders of the market which are involved in seed germination, cultivation abd sale of wheat/flour	32	GROCERY SHOP
stakeholders	different stakeholders of the market which are involved in seed germination, cultivation abd sale of wheat/flour	32	GROCERY SHOP
stakeholders	different stakeholders of the market which are involved in seed germination, cultivation abd sale of wheat/flour	32	GROCERY SHOP
stakeholders	different stakeholders of the market which are involved in seed germination, cultivation abd sale of wheat/flour	32	Grocery Shops
stakeholders	different stakeholders of the market which are involved in seed germination, cultivation abd sale of wheat/flour	32	I am a wheat grower
stakeholders	different stakeholders of the market which are involved in seed germination, cultivation abd sale of wheat/flour	32	I am the cooking in charge (Manager) at PK Roll and Fast-Food Restaurant
stakeholders	different stakeholders of the market which are involved in seed germination, cultivation abd sale of wheat/flour	32	I have my own agriculture farm and a seed supply outlet
stakeholders	different stakeholders of the market which are involved in seed germination, cultivation abd sale of wheat/flour	32	manager of SSD Flour mills
stakeholders	different stakeholders of the market which are involved in seed germination, cultivation abd sale of wheat/flour	32	my Atta Chakki is based in Saleh Pat.
stakeholders	different stakeholders of the market which are involved in seed germination, cultivation abd sale of wheat/flour	32	My business is of Meduim scale
stakeholders	different stakeholders of the market which are involved in seed germination, cultivation abd sale of wheat/flour	32	our own association at istrict evel and we have registered and non-registered wheat flour hakkis in rban and ural rea district jurisdiction. . the owner of both registered and non-registered flour mill hakkis
stakeholders	different stakeholders of the market which are involved in seed germination, cultivation abd sale of wheat/flour	32	SEED DISTRIBUTOR AND SUPPLIER-
stakeholders	different stakeholders of the market which are involved in seed germination, cultivation abd sale of wheat/flour	32	SEED SUPPLIER DISTRIBUTORS & COMPANY
stakeholders	different stakeholders of the market which are involved in seed germination, cultivation abd sale of wheat/flour	32	We all have dealership of seed producing companies
stakeholders	different stakeholders of the market which are involved in seed germination, cultivation abd sale of wheat/flour	32	we are running high-level flour mills.
stakeholders	different stakeholders of the market which are involved in seed germination, cultivation abd sale of wheat/flour	32	we cultivated wheat
stakeholders	different stakeholders of the market which are involved in seed germination, cultivation abd sale of wheat/flour	32	we make and sell simple naan
stakeholders	different stakeholders of the market which are involved in seed germination, cultivation abd sale of wheat/flour	32	We’re small-scale farmers, and we are cultivating wheat crops at medium level in our agricultural lands.
stakeholders	different stakeholders of the market which are involved in seed germination, cultivation abd sale of wheat/flour	32	wheat cultivator mostly we cultivate TD1
stakeholders	different stakeholders of the market which are involved in seed germination, cultivation abd sale of wheat/flour	32	Wheat Flour Seller
stakeholders	different stakeholders of the market which are involved in seed germination, cultivation abd sale of wheat/flour	32	WHEAT FLOUR SELLER/GROCERY SHOPS
stakeholders	different stakeholders of the market which are involved in seed germination, cultivation abd sale of wheat/flour	32	yes ofcourse we cultivate wheat crops.
stakeholders	different stakeholders of the market which are involved in seed germination, cultivation abd sale of wheat/flour	32	Yes, I am a seed supplier
stock wheat in off season	chakkis/mills stocked wheat in off season then sell it when there is scarcity of wheat in the market and make more profit	10	Especially during the end of the season when wheat stock is finished in the homes of people, they come to us to purchase it from the mills, and that’s when we sell it, at a time of wheat shortage.
stock wheat in off season	chakkis/mills stocked wheat in off season then sell it when there is scarcity of wheat in the market and make more profit	10	only the big landlords stock grain and use it for seed
stock wheat in off season	chakkis/mills stocked wheat in off season then sell it when there is scarcity of wheat in the market and make more profit	10	Shopkeeper will be preferred to stock those wheat flour which customers wants to purchase from them in usual.
stock wheat in off season	chakkis/mills stocked wheat in off season then sell it when there is scarcity of wheat in the market and make more profit	10	Some traders keep stocks in their own depo
stock wheat in off season	chakkis/mills stocked wheat in off season then sell it when there is scarcity of wheat in the market and make more profit	10	The hopkeeper will prefer to stock wheat flour which customers heat grain seed
stock wheat in off season	chakkis/mills stocked wheat in off season then sell it when there is scarcity of wheat in the market and make more profit	10	There is no chance to sell the wheat at times, so we keep it and consume it ourselves.
stock wheat in off season	chakkis/mills stocked wheat in off season then sell it when there is scarcity of wheat in the market and make more profit	10	we grind our purchased and stored wheat and sell it.
stock wheat in off season	chakkis/mills stocked wheat in off season then sell it when there is scarcity of wheat in the market and make more profit	10	We have local dealers and landlords stock their own seeds
stock wheat in off season	chakkis/mills stocked wheat in off season then sell it when there is scarcity of wheat in the market and make more profit	10	we stock some portion of wheat for own consumption
stock wheat in off season	chakkis/mills stocked wheat in off season then sell it when there is scarcity of wheat in the market and make more profit	10	yes sir, we stock some wheat for our personal use and we sell the extra wheat out in the market.
subsidy	government should give subsidy to farmers	7	the process is very long and complicated, and takes a lot of time. They need to make it simple and expedite the process
subsidy	government should give subsidy to farmers	7	Govt should make aware of people about subsidy
subsidy	government should give subsidy to farmers	7	If The government subsidize this, make it cheaper and keep a close watch on small mills and flour mills to ensure that these
subsidy	government should give subsidy to farmers	7	low interest financing facilities
subsidy	government should give subsidy to farmers	7	the government provided a subsidy on it, but it has been discontinued now.
subsidy	government should give subsidy to farmers	7	The government should provide these grains free of cost,
subsidy	government should give subsidy to farmers	7	then provide subsidy,
technical support from govt.	government should provide technical support and required machinery for cultivation of fortified wheat	4	Yes, we will manage but with the support of.
technical support from govt.	government should provide technical support and required machinery for cultivation of fortified wheat	4	Government should provide us technical support hey should activate the agriculture extension department to facilitat of growers, providecertified seeds provide required volume of irrigation water, , fertilizer, pesticides and other agri-inputs on subsidized rate, provide agricultural machinery and tools on credit and subsidized rates. Agriculture Schools should be opened for growers where modern …
technical support from govt.	government should provide technical support and required machinery for cultivation of fortified wheat	4	The major incentive for growers should be availability of agri-inputs (seed, fertilizer and pesticides) on subsidized rates, subsidy on agriculture machinery including tractor, good support price of our yield
technical support from govt.	government should provide technical support and required machinery for cultivation of fortified wheat	4	We would recommend providing wheat grain and fertilisers to farmers on time
unaware about fortification	chakki/ mill owner are not familiar with the concept of fortified and biofortified wheat	26	I fortification eople are not aware about it
unaware about fortification	chakki/ mill owner are not familiar with the concept of fortified and biofortified wheat	26	No ir, people here are not so aware agree.
unaware about fortification	chakki/ mill owner are not familiar with the concept of fortified and biofortified wheat	26	No sir, not yet.
unaware about fortification	chakki/ mill owner are not familiar with the concept of fortified and biofortified wheat	26	No sir.
unaware about fortification	chakki/ mill owner are not familiar with the concept of fortified and biofortified wheat	26	No, I don’t know about it.
unaware about fortification	chakki/ mill owner are not familiar with the concept of fortified and biofortified wheat	26	No, I don’t know about it also.
unaware about fortification	chakki/ mill owner are not familiar with the concept of fortified and biofortified wheat	26	No ir, we yet I believe
unaware about fortification	chakki/ mill owner are not familiar with the concept of fortified and biofortified wheat	26	No sir I hear about it.
unaware about fortification	chakki/ mill owner are not familiar with the concept of fortified and biofortified wheat	26	No Sir I never heared
unaware about fortification	chakki/ mill owner are not familiar with the concept of fortified and biofortified wheat	26	No sir, I don’t know.
unaware about fortification	chakki/ mill owner are not familiar with the concept of fortified and biofortified wheat	26	No sir, I have no information on it.
unaware about fortification	chakki/ mill owner are not familiar with the concept of fortified and biofortified wheat	26	No Sir, we have no information about it.
unaware about fortification	chakki/ mill owner are not familiar with the concept of fortified and biofortified wheat	26	No, sir we have no information regarding it. I’m hearing it from you.
unaware about fortification	chakki/ mill owner are not familiar with the concept of fortified and biofortified wheat	26	No, we don’t have any knowledge about these types of seeds
unaware about fortification	chakki/ mill owner are not familiar with the concept of fortified and biofortified wheat	26	No, we don’t know about heard n we used
unaware about fortification	chakki/ mill owner are not familiar with the concept of fortified and biofortified wheat	26	No, we have n fortified
unaware about fortification	chakki/ mill owner are not familiar with the concept of fortified and biofortified wheat	26	No, we have never heard about the Biofortified wheat grain varieties, and thus have no knowledge of it
unaware about fortification	chakki/ mill owner are not familiar with the concept of fortified and biofortified wheat	26	No, we have no knowledge of these types of seeds.
unaware about fortification	chakki/ mill owner are not familiar with the concept of fortified and biofortified wheat	26	No, we never heard ost of
unaware about fortification	chakki/ mill owner are not familiar with the concept of fortified and biofortified wheat	26	No, we never use or listened this type of fortified wheat flour but now we will listen from you
unaware about fortification	chakki/ mill owner are not familiar with the concept of fortified and biofortified wheat	26	No, we never use this type of fortified wheat flour
unaware about fortification	chakki/ mill owner are not familiar with the concept of fortified and biofortified wheat	26	No, we’ve never heard about such varieties
unaware about fortification	chakki/ mill owner are not familiar with the concept of fortified and biofortified wheat	26	No, we’ve never seen nor have we sold fortified wheat flour at our shops.
unaware about fortification	chakki/ mill owner are not familiar with the concept of fortified and biofortified wheat	26	Noo.
unaware about fortification	chakki/ mill owner are not familiar with the concept of fortified and biofortified wheat	26	we don’t know about it
unaware about fortification	chakki/ mill owner are not familiar with the concept of fortified and biofortified wheat	26	We have never heard of bio fortified seeds in any private or government sectors or organizational meetings.
unaware about fortification	people don't know/ever heard/used fortified flour	15	No, sir we don’t have much information on it.
unaware about fortification	people don't know/ever heard/used fortified flour	15	not about fortified flour.
unaware about fortification	people don't know/ever heard/used fortified flour	15	No sir, we don’t know.
unaware about fortification	people don't know/ever heard/used fortified flour	15	No sir.
unaware about fortification	people don't know/ever heard/used fortified flour	15	No, I don’t know about it.
unaware about fortification	people don't know/ever heard/used fortified flour	15	No
unaware about fortification	people don't know/ever heard/used fortified flour	15	No I don’t have such information.
unaware about fortification	people don't know/ever heard/used fortified flour	15	No sir, I do not know.
unaware about fortification	people don't know/ever heard/used fortified flour	15	No sir. We have neither heard about it nor have we used it.
unaware about fortification	people don't know/ever heard/used fortified flour	15	No we’ve never used nor have we heard about fortified wheat flour.
unaware about fortification	people don't know/ever heard/used fortified flour	15	No, it is not yet in our knowledge.
unaware about fortification	people don't know/ever heard/used fortified flour	15	No, never.
unaware about fortification	people don't know/ever heard/used fortified flour	15	No, we don’t know about the biofortified varieties of wheat
unaware about fortification	people don't know/ever heard/used fortified flour	15	No, we haven’t heard about these types of wheat grains/seeds in our life.
unaware about fortification	people don't know/ever heard/used fortified flour	15	No, we never fortified wheat flour in our life
underproduction	underproduction of wheat due to lack of electricity. on diesel generators chakkis do not work on their full capacity	2	engine it heat up and its grinding spee also reduceson electricsource can give us maximum capacity.
underproduction	underproduction of wheat due to lack of electricity. on diesel generators chakkis do not work on their full capacity	2	Sindh eed orporation was closed there w no fertilizers, pesticide, seeds available for farmers
use other products of wheat	people consume other wheat products like fine flour, special flour, semolina, porridge, all purpose flour etc.	9	Special
use other products of wheat	people consume other wheat products like fine flour, special flour, semolina, porridge, all purpose flour etc.	9	suji
use other products of wheat	people consume other wheat products like fine flour, special flour, semolina, porridge, all purpose flour etc.	9	we consume food items made of wheat flour, especially sawaiyaan (vermicelli) and suji ka halwa (semolina).
use other products of wheat	people consume other wheat products like fine flour, special flour, semolina, porridge, all purpose flour etc.	9	We use almost all types of wheat flour for different dishes, we use fine atta, white flour, whole wheat flour, semolina and refined flour (Maida) for cooking and baking various dishes.
use other products of wheat	people consume other wheat products like fine flour, special flour, semolina, porridge, all purpose flour etc.	9	Yes my elders use biscuits as an evening snack, nothing else
use other products of wheat	people consume other wheat products like fine flour, special flour, semolina, porridge, all purpose flour etc.	9	Yes sir, we prepare wheat-flour dough, suji (semolina) from wheat flour and in winters, we make Ulsi Ka Laddu from desi ghee. We also prepare sawaiyaan (vermicelli) from wheat flour on Eid and other celebratory occasions.
use other products of wheat	people consume other wheat products like fine flour, special flour, semolina, porridge, all purpose flour etc.	9	Yes we m it.
use other products of wheat	people consume other wheat products like fine flour, special flour, semolina, porridge, all purpose flour etc.	9	Yes, sure we use these all at our home like we use Semolina (suji), refined floor (Maida) and wheat alya (porridge) too.
use other products of wheat	people consume other wheat products like fine flour, special flour, semolina, porridge, all purpose flour etc.	9	Yes. But these are different from wheat flour. But we use it.
wheat cultivator	companies who are cultivating wheat	8	cultivate wheat crop n small scale
wheat cultivator	companies who are cultivating wheat	8	yes sir, we cultivate wheat crop on all of our lands.
wheat cultivator	companies who are cultivating wheat	8	cultivate the wheat grains
wheat cultivator	companies who are cultivating wheat	8	I am a wheat grower
wheat cultivator	companies who are cultivating wheat	8	we cultivated wheat
wheat cultivator	companies who are cultivating wheat	8	We’re small-scale farmers, and we are cultivating wheat crops at medium level in our agricultural lands.
wheat cultivator	companies who are cultivating wheat	8	wheat cultivator mostly we cultivate TD1
wheat cultivator	companies who are cultivating wheat	8	yes ofcourse we cultivate wheat crops.
willingness to sell fortified wheat	chakki/ mil owners show willingness and positive attitude towards cultivation and selling of fortified and biofortified wheat if government provide proper seeds and machinery	15	firs ovt should ovt should provide biofortified varieties to growers for cultivation. provide ingredients (micronutrient premix) to flour mills and chakki owners If
willingness to sell fortified wheat	chakki/ mil owners show willingness and positive attitude towards cultivation and selling of fortified and biofortified wheat if government provide proper seeds and machinery	15	we will continue to cultivate them We will follow this natural way to healthy wheat seeds .
willingness to sell fortified wheat	chakki/ mil owners show willingness and positive attitude towards cultivation and selling of fortified and biofortified wheat if government provide proper seeds and machinery	15	Definitely, why not
willingness to sell fortified wheat	chakki/ mil owners show willingness and positive attitude towards cultivation and selling of fortified and biofortified wheat if government provide proper seeds and machinery	15	If these varieties will be easily accessible to landlords, they must grow them.
willingness to sell fortified wheat	chakki/ mil owners show willingness and positive attitude towards cultivation and selling of fortified and biofortified wheat if government provide proper seeds and machinery	15	We people telling us that should buy the TD-1 wheat grain seeds for grindit is better.
willingness to sell fortified wheat	chakki/ mil owners show willingness and positive attitude towards cultivation and selling of fortified and biofortified wheat if government provide proper seeds and machinery	15	we definitely will fortify wheat flour.
willingness to sell fortified wheat	chakki/ mil owners show willingness and positive attitude towards cultivation and selling of fortified and biofortified wheat if government provide proper seeds and machinery	15	we will definitely prepare the fortified flour at our flour mills and promote it to the people.
willingness to sell fortified wheat	chakki/ mil owners show willingness and positive attitude towards cultivation and selling of fortified and biofortified wheat if government provide proper seeds and machinery	15	We will try to increase the sale of fortified wheat-flour at our level, and encourage them that it is a healthier option, even if it’s two rupees higher in price.
willingness to sell fortified wheat	chakki/ mil owners show willingness and positive attitude towards cultivation and selling of fortified and biofortified wheat if government provide proper seeds and machinery	15	yes sir, definitely, we will use it.
willingness to sell fortified wheat	chakki/ mil owners show willingness and positive attitude towards cultivation and selling of fortified and biofortified wheat if government provide proper seeds and machinery	15	Yes sir, if definitely keep
willingness to sell fortified wheat	chakki/ mil owners show willingness and positive attitude towards cultivation and selling of fortified and biofortified wheat if government provide proper seeds and machinery	15	Yes sir, if you have any printed material on it give us, we will share with our owner I think if its quality is good and it is available in reasonable rates,
willingness to sell fortified wheat	chakki/ mil owners show willingness and positive attitude towards cultivation and selling of fortified and biofortified wheat if government provide proper seeds and machinery	15	Yes we do,
willingness to sell fortified wheat	chakki/ mil owners show willingness and positive attitude towards cultivation and selling of fortified and biofortified wheat if government provide proper seeds and machinery	15	Yes, ofcourse we face a problem recently e cultivate rice crops good nutrition for survivalhen you grow new seeds, you should keep an eye on it observe its growth patterns provide fertilizers zinc etc. grow better.
willingness to sell fortified wheat	chakki/ mil owners show willingness and positive attitude towards cultivation and selling of fortified and biofortified wheat if government provide proper seeds and machinery	15	Yes, sir definitely we will use it.
willingness to sell fortified wheat	chakki/ mil owners show willingness and positive attitude towards cultivation and selling of fortified and biofortified wheat if government provide proper seeds and machinery	15	Yes, why not, we will cultivate
yeast for fermentation	naan shops/ houses which uses yeast in wheat for fermantation	12	Yes sir, we use fermented flour for making our products
yeast for fermentation	naan shops/ houses which uses yeast in wheat for fermantation	12	yes sir, we add yeast powder
yeast for fermentation	naan shops/ houses which uses yeast in wheat for fermantation	12	This is done by my wife, if you I connect you with her.
yeast for fermentation	naan shops/ houses which uses yeast in wheat for fermantation	12	We add dry yeast powder to the flour for fermentation and make all products from it.
yeast for fermentation	naan shops/ houses which uses yeast in wheat for fermantation	12	we add instant dry yeast powder in flour during kneading and
yeast for fermentation	naan shops/ houses which uses yeast in wheat for fermantation	12	We add yeast powder,
yeast for fermentation	naan shops/ houses which uses yeast in wheat for fermantation	12	We use yeast to make some food products
yeast for fermentation	naan shops/ houses which uses yeast in wheat for fermantation	12	yes sir, there is no harm in but should know about proper use. The mealsoft less moisturize. akery
yeast for fermentation	naan shops/ houses which uses yeast in wheat for fermantation	12	Yes, first we clean it, make it pure and then add yeast to it and then bake it.
yeast for fermentation	naan shops/ houses which uses yeast in wheat for fermantation	12	Yes, that's how I make pizza. I put yeast in it
yeast for fermentation	naan shops/ houses which uses yeast in wheat for fermantation	12	Yes, there are different artificial powders available in market, we use them to make pizza at home here is a yeast powder in market, we mix it in the flor, it
yeast for fermentation	naan shops/ houses which uses yeast in wheat for fermantation	12	Yes, we ferment wheat flour for making aan and other food items
